# Supplementary material for: Machine learning identifies the association between second primary malignancies and postoperative radiotherapy in young-onset breast cancer patients
Source: PLoS One. 2025 Feb 6;20(2):e0316722. doi: 10.1371/journal.pone.0316722 (PMC11801551; doi:10.1371/journal.pone.0316722)
Supplement: S1 Data — (CSV) [file pone.0316722.s003.csv]

ID	Age	Race	Rural	Income	Year	ER	PR	Grade	Stage	T_stage	N_stage	Node	Chemotherapy	Radiotherapy	Time	SPM
4923543	31-40	White	Metropolitan	$75,000+	1990-1999	Positive1	Positive1	I/II	Regional	T1-T2	N0	0-15	Yes11	PORT	28	0
13853551	31-40	White	Metropolitan	$75,000-	1990-1999	Positive1	Negative1	I/II	Localized	T1-T2	N0	0-15	No1	No1	11.58333333	0
15730694	31-40	White	Metropolitan	$75,000+	1990-1999	Positive1	Negative1	I/II	Localized	T1-T2	N0	0-15	No1	No1	5.75	0
26076217	31-40	White	Metropolitan	$75,000+	1990-1999	Positive1	Positive1	I/II	Localized	T1-T2	N0	0-15	No1	No1	25.16666667	1
15760582	31-40	White	Metropolitan	$75,000-	1990-1999	Positive1	Negative1	I/II	Localized	T1-T2	N0	0-15	Yes1	PORT	27.41666667	0
10575478	31-40	White	Metropolitan	$75,000-	1990-1999	Positive1	Positive1	I/II	Localized	T1-T2	N0	0-15	No1	PORT	25.91666667	0
603211	31-40	White	Metropolitan	$75,000-	1990-1999	Positive1	Positive1	I/II	Localized	T1-T2	N0	0-15	No1	No1	20.08333333	0
15869639	31-40	Others	Metropolitan	$75,000+	1990-1999	Positive1	Positive1	I/II	Localized	T1-T2	N0	0-15	Yes1	PORT	24	0
684277	31-40	White	Metropolitan	$75,000+	1990-1999	Positive1	Positive1	I/II	Localized	T1-T2	N0	0-15	No1	No1	18.25	0
685577	31-40	White	Metropolitan	$75,000+	1990-1999	Positive1	Negative1	I/II	Localized	T1-T2	N0	0-15	No1	PORT	24.41666667	1
25815660	31-40	White	Metropolitan	$75,000-	1990-1999	Positive1	Positive1	I/II	Localized	T1-T2	N0	0-15	Yes1	No1	6.666666667	0
10633309	31-40	White	Metropolitan	$75,000+	1990-1999	Positive1	Positive1	I/II	Localized	T1-T2	N0	0-15	No1	No1	12.25	1
24170476	18-30	Others	Metropolitan	$75,000+	1990-1999	Positive1	Positive1	I/II	Localized	T1-T2	N0	0-15	No1	No1	5.75	0
13947472	31-40	White	Metropolitan	$75,000-	1990-1999	Positive1	Negative1	I/II	Localized	T1-T2	N0	0-15	No1	No1	22.41666667	1
21797182	31-40	Others	Metropolitan	$75,000+	1990-1999	Positive1	Positive1	I/II	Localized	T1-T2	N0	0-15	No1	PORT	21.66666667	1
5209820	31-40	White	Metropolitan	$75,000+	1990-1999	Positive1	Positive1	I/II	Localized	T1-T2	N0	0-15	Yes1	No1	20.58333333	0
764027	31-40	White	Metropolitan	$75,000+	1990-1999	Positive1	Positive1	I/II	Localized	T1-T2	N0	0-15	No1	No1	21.91666667	0
53885175	31-40	White	Metropolitan	$75,000+	2000-2009	Negative1	Negative1	I/II	Localized	T1-T2	N0	0-15	No1	No1	20.16666667	0
32298652	31-40	White	Metropolitan	$75,000-	2000-2009	Positive1	Positive1	I/II	Localized	T1-T2	N0	0-15	No1	PORT	20.33333333	0
53879771	31-40	White	Metropolitan	$75,000+	2000-2009	Positive1	Positive1	I/II	Localized	T1-T2	N0	0-15	Yes1	No1	20.25	0
33868257	31-40	White	Metropolitan	$75,000+	2000-2009	Negative1	Negative1	I/II	Localized	T1-T2	N0	0-15	No1	No1	19.08333333	0
32584035	31-40	Others	Metropolitan	$75,000-	2000-2009	Positive1	Positive1	I/II	Localized	T1-T2	N0	0-15	No1	PORT	19.66666667	0
33283354	31-40	White	Metropolitan	$75,000+	2000-2009	Positive1	Positive1	I/II	Localized	T1-T2	N0	0-15	Yes1	No1	2.5	0
21850669	31-40	Black	Metropolitan	$75,000+	2000-2009	Positive1	Positive1	I/II	Localized	T1-T2	N0	0-15	Yes1	No1	18.25	0
49355035	31-40	Black	Metropolitan	$75,000-	2000-2009	Positive1	Positive1	I/II	Localized	T1-T2	N0	0-15	No1	No1	17.83333333	0
10751998	31-40	White	Metropolitan	$75,000-	2000-2009	Positive1	Positive1	I/II	Localized	T1-T2	N0	0-15	No1	No1	18	1
16045406	31-40	White	Metropolitan	$75,000-	2000-2009	Positive1	Positive1	I/II	Localized	T1-T2	N0	0-15	No1	No1	17.66666667	0
5355173	31-40	White	Metropolitan	$75,000+	2000-2009	Positive1	Positive1	I/II	Localized	T1-T2	N0	0-15	Yes1	No1	17.41666667	0
915594	31-40	White	Metropolitan	$75,000+	2000-2009	Positive1	Positive1	I/II	Localized	T1-T2	N0	0-15	Yes1	PORT	17.33333333	0
9037796	31-40	Black	Metropolitan	$75,000+	2000-2009	Positive1	Positive1	I/II	Localized	T1-T2	N0	0-15	No1	No1	7.75	0
5372145	31-40	White	Metropolitan	$75,000+	2000-2009	Positive1	Positive1	I/II	Localized	T1-T2	N0	0-15	No1	No1	16.33333333	0
24251686	31-40	White	Metropolitan	$75,000+	2000-2009	Positive1	Positive1	I/II	Localized	T1-T2	N0	0-15	No1	PORT	14.08333333	1
1017259	31-40	White	Metropolitan	$75,000+	2000-2009	Positive1	Positive1	I/II	Localized	T1-T2	N0	0-15	No1	No1	14.25	0
24234711	31-40	White	Metropolitan	$75,000-	2000-2009	Positive1	Positive1	I/II	Localized	T1-T2	N0	0-15	No1	No1	14.25	0
9074509	31-40	Others	Metropolitan	$75,000+	2000-2009	Negative1	Positive1	I/II	Localized	T1-T2	N0	0-15	Yes1	PORT	13.75	0
16253196	31-40	Others	Metropolitan	$75,000+	2000-2009	Positive1	Positive1	I/II	Localized	T1-T2	N0	0-15	No1	No1	10.25	1
46491832	31-40	White	Nonmetropolitan	$75,000-	2000-2009	Positive1	Positive1	I/II	Localized	T1-T2	N0	0-15	No1	PORT	13.83333333	0
46562967	31-40	White	Metropolitan	$75,000-	2000-2009	Positive1	Positive1	I/II	Localized	T1-T2	N0	0-15	No1	No1	6.416666667	0
10907858	31-40	White	Metropolitan	$75,000-	2000-2009	Positive1	Positive1	I/II	Localized	T1-T2	N0	0-15	No1	No1	13.16666667	0
54557052	31-40	White	Metropolitan	$75,000-	2000-2009	Positive1	Positive1	I/II	Localized	T1-T2	N0	0-15	Yes1	No1	13.08333333	0
16026039	31-40	White	Metropolitan	$75,000+	2000-2009	Positive1	Positive1	I/II	Localized	T1-T2	N0	0-15	No1	No1	13.83333333	1
54531404	31-40	Black	Metropolitan	$75,000+	2000-2009	Positive1	Positive1	I/II	Localized	T1-T2	N0	0-15	No1	No1	12.83333333	0
62426224	18-30	White	Nonmetropolitan	$75,000-	2000-2009	Positive1	Positive1	I/II	Localized	T1-T2	N0	0-15	No1	PORT	12.58333333	0
1089783	31-40	White	Metropolitan	$75,000+	2000-2009	Positive1	Positive1	I/II	Localized	T1-T2	N0	0-15	No1	No1	12.25	0
49844240	31-40	White	Metropolitan	$75,000-	2000-2009	Positive1	Positive1	I/II	Localized	T1-T2	N0	0-15	No1	No1	11.08333333	0
21985842	31-40	White	Metropolitan	$75,000+	2000-2009	Positive1	Positive1	I/II	Localized	T1-T2	N0	0-15	No1	No1	11.83333333	0
21983810	31-40	White	Metropolitan	$75,000-	2000-2009	Positive1	Positive1	I/II	Localized	T1-T2	N0	0-15	No1	PORT	11.91666667	0
14102088	31-40	White	Nonmetropolitan	$75,000-	2000-2009	Positive1	Positive1	I/II	Localized	T1-T2	N0	0-15	No1	No1	11.25	0
49836779	31-40	White	Metropolitan	$75,000-	2000-2009	Positive1	Positive1	I/II	Localized	T1-T2	N0	0-15	No1	PORT	11.25	0
49912760	31-40	Black	Metropolitan	$75,000-	2010-2018	Positive1	Positive1	I/II	Localized	T1-T2	N0	0-15	Yes1	No1	10.83333333	0
16405967	31-40	Others	Metropolitan	$75,000+	2010-2018	Positive1	Positive1	I/II	Localized	T1-T2	N0	0-15	No1	No1	10.25	0
5586159	31-40	White	Metropolitan	$75,000-	2010-2018	Positive1	Positive1	I/II	Localized	T1-T2	N0	0-15	No1	No1	7.666666667	0
1200610	31-40	Others	Metropolitan	$75,000+	2010-2018	Positive1	Positive1	I/II	Localized	T1-T2	N0	0-15	No1	No1	9.583333333	0
54855129	31-40	White	Metropolitan	$75,000-	2010-2018	Positive1	Positive1	I/II	Localized	T1-T2	N0	0-15	No1	No1	9.25	0
35440433	31-40	White	Nonmetropolitan	$75,000-	2010-2018	Positive1	Positive1	I/II	Localized	T1-T2	N0	0-15	Yes1	No1	7.166666667	0
35494232	31-40	White	Metropolitan	$75,000+	2010-2018	Positive1	Positive1	I/II	Localized	T1-T2	N0	0-15	No1	PORT	9.416666667	0
5618233	31-40	White	Metropolitan	$75,000-	2010-2018	Positive1	Positive1	I/II	Localized	T1-T2	N0	0-15	No1	No1	9.416666667	0
54813135	31-40	White	Metropolitan	$75,000+	2010-2018	Positive1	Positive1	I/II	Localized	T1-T2	N0	0-15	No1	No1	9.666666667	0
22056836	31-40	White	Metropolitan	$75,000-	2010-2018	Positive1	Positive1	I/II	Localized	T1-T2	N0	0-15	No1	PORT	9.25	0
5680454	31-40	White	Metropolitan	$75,000-	2010-2018	Positive1	Positive1	I/II	Localized	T1-T2	N0	0-15	No1	No1	8.583333333	0
27335904	31-40	White	Metropolitan	$75,000-	2010-2018	Positive1	Positive1	I/II	Localized	T1-T2	N0	0-15	No1	No1	6.333333333	0
62678277	31-40	Black	Nonmetropolitan	$75,000-	2010-2018	Positive1	Positive1	I/II	Localized	T1-T2	N0	0-15	No1	PORT	7.916666667	0
35744867	31-40	Others	Metropolitan	$75,000-	2010-2018	Positive1	Positive1	I/II	Localized	T1-T2	N0	0-15	No1	No1	7.583333333	0
62732594	31-40	White	Metropolitan	$75,000-	2010-2018	Positive1	Positive1	I/II	Localized	T1-T2	N0	0-15	No1	No1	7.166666667	0
11078918	31-40	White	Metropolitan	$75,000-	2010-2018	Positive1	Positive1	I/II	Localized	T1-T2	N0	0-15	Yes1	No1	5.25	0
9154605	31-40	White	Nonmetropolitan	$75,000-	2010-2018	Positive1	Positive1	I/II	Localized	T1-T2	N0	0-15	No1	No1	6.333333333	0
35975392	31-40	White	Nonmetropolitan	$75,000-	2010-2018	Positive1	Positive1	I/II	Localized	T1-T2	N0	0-15	No1	No1	4.166666667	0
46839286	31-40	White	Nonmetropolitan	$75,000-	2010-2018	Negative1	Negative1	I/II	Localized	T1-T2	N0	0-15	No1	PORT	6.416666667	0
46836727	31-40	White	Nonmetropolitan	$75,000-	2010-2018	Positive1	Positive1	I/II	Localized	T1-T2	N0	0-15	Yes1	PORT	6.833333333	0
50046392	31-40	White	Metropolitan	$75,000-	2010-2018	Positive1	Positive1	I/II	Localized	T1-T2	N0	0-15	No1	No1	6.666666667	0
5742987	31-40	White	Metropolitan	$75,000+	2010-2018	Positive1	Positive1	I/II	Localized	T1-T2	N0	0-15	No1	PORT	5.083333333	0
35860486	31-40	White	Metropolitan	$75,000+	2010-2018	Positive1	Positive1	I/II	Localized	T1-T2	N0	0-15	No1	No1	6.75	0
27499121	31-40	Others	Metropolitan	$75,000-	2010-2018	Positive1	Negative1	I/II	Localized	T1-T2	N0	0-15	No1	No1	5.75	0
62846278	18-30	White	Nonmetropolitan	$75,000-	2010-2018	Positive1	Positive1	I/II	Localized	T1-T2	N0	0-15	No1	No1	5.916666667	0
9165501	31-40	White	Nonmetropolitan	$75,000+	2010-2018	Positive1	Positive1	I/II	Localized	T1-T2	N0	0-15	No1	No1	5.916666667	0
46881187	31-40	White	Nonmetropolitan	$75,000-	2010-2018	Positive1	Positive1	I/II	Localized	T1-T2	N0	0-15	No1	No1	5.75	0
16637950	31-40	White	Metropolitan	$75,000+	2010-2018	Positive1	Positive1	I/II	Localized	T1-T2	N0	0-15	No1	PORT	5.166666667	0
27537588	31-40	White	Metropolitan	$75,000-	2010-2018	Positive1	Positive1	I/II	Localized	T1-T2	N0	0-15	No1	No1	5.083333333	0
5772282	31-40	White	Metropolitan	$75,000+	2010-2018	Positive1	Positive1	I/II	Localized	T1-T2	N0	0-15	No1	No1	5.666666667	0
46884495	31-40	White	Nonmetropolitan	$75,000-	2010-2018	Positive1	Positive1	I/II	Localized	T1-T2	N0	0-15	No1	PORT	5.5	0
22256804	31-40	Black	Metropolitan	$75,000-	2010-2018	Positive1	Positive1	I/II	Localized	T1-T2	N0	0-15	No1	No1	4.833333333	0
46937439	31-40	White	Nonmetropolitan	$75,000-	2010-2018	Positive1	Negative1	I/II	Localized	T1-T2	N0	0-15	No1	No1	4.5	0
16741795	31-40	Others	Metropolitan	$75,000+	2010-2018	Positive1	Positive1	I/II	Localized	T1-T2	N0	0-15	No1	No1	3.333333333	0
36486321	31-40	Others	Metropolitan	$75,000+	2010-2018	Positive1	Positive1	I/II	Localized	T1-T2	N0	0-15	No1	No1	3.25	0
36631876	31-40	White	Metropolitan	$75,000-	2010-2018	Positive1	Positive1	I/II	Localized	T1-T2	N0	0-15	No1	PORT	2.583333333	0
50260077	31-40	White	Metropolitan	$75,000-	2010-2018	Positive1	Positive1	I/II	Localized	T1-T2	N0	0-15	No1	PORT	2.75	0
4914660	31-40	White	Metropolitan	$75,000+	1990-1999	Negative1	Positive1	I/II	Localized	T1-T2	N0	0-15	No1	No1	30.58333333	0
13862420	18-30	White	Nonmetropolitan	$75,000-	1990-1999	Positive1	Negative1	I/II	Localized	T1-T2	N0	0-15	No1	No1	2.25	0
15712871	31-40	White	Metropolitan	$75,000+	1990-1999	Positive1	Positive1	I/II	Localized	T1-T2	N0	0-15	Yes1	PORT	29.16666667	0
4937216	31-40	White	Metropolitan	$75,000+	1990-1999	Positive1	Positive1	I/II	Localized	T1-T2	N0	0-15	Yes1	No1	29.83333333	0
26154390	31-40	White	Metropolitan	$75,000+	1990-1999	Positive1	Positive1	I/II	Localized	T1-T2	N0	0-15	No1	PORT	21.83333333	1
23992207	31-40	White	Metropolitan	$75,000+	1990-1999	Positive1	Positive1	I/II	Localized	T1-T2	N0	0-15	No1	PORT	28.75	0
25978971	31-40	White	Metropolitan	$75,000+	1990-1999	Positive1	Positive1	I/II	Localized	T1-T2	N0	0-15	No1	No1	18.66666667	0
13880863	31-40	White	Metropolitan	$75,000-	1990-1999	Negative1	Negative1	I/II	Localized	T1-T2	N0	0-15	No1	PORT	27.33333333	0
15756816	31-40	White	Metropolitan	$75,000-	1990-1999	Positive1	Positive1	I/II	Localized	T1-T2	N0	0-15	No1	No1	20.66666667	0
15774118	31-40	White	Metropolitan	$75,000-	1990-1999	Positive1	Positive1	I/II	Localized	T1-T2	N0	0-15	Yes1	PORT	21.66666667	0
650849	31-40	Others	Metropolitan	$75,000+	1990-1999	Positive1	Positive1	I/II	Localized	T1-T2	N0	0-15	No1	No1	26.75	0
5050651	31-40	White	Metropolitan	$75,000+	1990-1999	Positive1	Positive1	I/II	Localized	T1-T2	N0	0-15	No1	No1	24	1
15799121	31-40	White	Metropolitan	$75,000-	1990-1999	Positive1	Positive1	I/II	Localized	T1-T2	N0	0-15	No1	PORT	18	1
608517	31-40	White	Metropolitan	$75,000+	1990-1999	Positive1	Positive1	I/II	Localized	T1-T2	N0	0-15	No1	No1	25.5	0
21627537	31-40	Black	Metropolitan	$75,000+	1990-1999	Positive1	Positive1	I/II	Localized	T1-T2	N0	0-15	No1	No1	12.41666667	1
25885904	31-40	White	Metropolitan	$75,000-	1990-1999	Positive1	Positive1	I/II	Localized	T1-T2	N0	0-15	No1	No1	24	0
5125312	31-40	White	Metropolitan	$75,000+	1990-1999	Positive1	Positive1	I/II	Localized	T1-T2	N0	0-15	Yes1	PORT	24	0
5116372	31-40	White	Metropolitan	$75,000+	1990-1999	Positive1	Positive1	I/II	Localized	T1-T2	N0	0-15	No1	No1	24.16666667	0
15851632	31-40	White	Metropolitan	$75,000+	1990-1999	Positive1	Positive1	I/II	Localized	T1-T2	N0	0-15	No1	No1	16.25	0
15863861	31-40	White	Metropolitan	$75,000+	1990-1999	Positive1	Positive1	I/II	Localized	T1-T2	N0	0-15	Yes1	No1	3.75	0
25958779	31-40	White	Metropolitan	$75,000-	1990-1999	Positive1	Positive1	I/II	Localized	T1-T2	N0	0-15	No1	No1	24.91666667	0
5106099	31-40	White	Metropolitan	$75,000+	1990-1999	Positive1	Positive1	I/II	Localized	T1-T2	N0	0-15	No1	No1	24.41666667	0
15863135	31-40	White	Metropolitan	$75,000+	1990-1999	Positive1	Positive1	I/II	Localized	T1-T2	N0	0-15	Yes1	No1	24.25	0
25750627	31-40	White	Metropolitan	$75,000-	1990-1999	Positive1	Positive1	I/II	Localized	T1-T2	N0	0-15	No1	No1	23	0
5138704	31-40	White	Metropolitan	$75,000+	1990-1999	Positive1	Positive1	I/II	Localized	T1-T2	N0	0-15	No1	No1	23.75	0
5132989	31-40	White	Metropolitan	$75,000+	1990-1999	Positive1	Positive1	I/II	Localized	T1-T2	N0	0-15	No1	No1	23.16666667	1
15878452	31-40	White	Metropolitan	$75,000-	1990-1999	Positive1	Positive1	I/II	Localized	T1-T2	N0	0-15	No1	No1	23.75	0
21773995	31-40	Black	Metropolitan	$75,000+	1990-1999	Negative1	Negative1	I/II	Localized	T1-T2	N0	0-15	Yes1	PORT	6.416666667	0
31955386	31-40	Black	Nonmetropolitan	$75,000-	1990-1999	Positive1	Positive1	I/II	Localized	T1-T2	N0	0-15	No1	No1	22.33333333	0
5177836	31-40	Black	Metropolitan	$75,000+	1990-1999	Positive1	Positive1	I/II	Localized	T1-T2	N0	0-15	Yes1	PORT	22.25	0
13935698	31-40	White	Nonmetropolitan	$75,000-	1990-1999	Negative1	Positive1	I/II	Localized	T1-T2	N0	0-15	No1	No1	2.166666667	0
21780230	31-40	Black	Metropolitan	$75,000+	1990-1999	Positive1	Positive1	I/II	Localized	T1-T2	N0	0-15	Yes1	PORT	21.16666667	0
25679319	31-40	White	Metropolitan	$75,000-	1990-1999	Positive1	Positive1	I/II	Localized	T1-T2	N0	0-15	No1	No1	2.083333333	0
5212597	31-40	White	Metropolitan	$75,000+	1990-1999	Positive1	Positive1	I/II	Localized	T1-T2	N0	0-15	Yes1	No1	21	0
13948283	31-40	White	Metropolitan	$75,000-	1990-1999	Positive1	Negative1	I/II	Localized	T1-T2	N0	0-15	No1	No1	9.916666667	0
750632	31-40	White	Metropolitan	$75,000+	1990-1999	Positive1	Positive1	I/II	Localized	T1-T2	N0	0-15	No1	No1	21.58333333	0
15934880	31-40	White	Metropolitan	$75,000+	1990-1999	Positive1	Negative1	I/II	Localized	T1-T2	N0	0-15	No1	No1	7	0
53840495	31-40	Black	Metropolitan	$75,000-	2000-2009	Negative1	Negative1	I/II	Localized	T1-T2	N0	0-15	No1	No1	20.58333333	0
53931035	31-40	Others	Metropolitan	$75,000+	2000-2009	Positive1	Positive1	I/II	Localized	T1-T2	N0	0-15	No1	No1	20	1
62048623	31-40	White	Nonmetropolitan	$75,000-	2000-2009	Positive1	Positive1	I/II	Localized	T1-T2	N0	0-15	No1	No1	15.66666667	0
53897471	31-40	White	Metropolitan	$75,000+	2000-2009	Positive1	Positive1	I/II	Localized	T1-T2	N0	0-15	No1	No1	11.66666667	0
26402547	31-40	White	Metropolitan	$75,000-	2000-2009	Positive1	Positive1	I/II	Localized	T1-T2	N0	0-15	No1	No1	20.91666667	0
46192380	31-40	White	Nonmetropolitan	$75,000-	2000-2009	Positive1	Positive1	I/II	Localized	T1-T2	N0	0-15	Yes1	PORT	20.75	0
906053	31-40	White	Metropolitan	$75,000+	2000-2009	Negative1	Negative1	I/II	Localized	T1-T2	N0	0-15	No1	PORT	11.5	0
26428344	31-40	White	Metropolitan	$75,000-	2000-2009	Positive1	Positive1	I/II	Localized	T1-T2	N0	0-15	No1	No1	4.166666667	0
5281224	31-40	White	Metropolitan	$75,000+	2000-2009	Positive1	Positive1	I/II	Localized	T1-T2	N0	0-15	No1	PORT	19	0
33887613	31-40	White	Metropolitan	$75,000-	2000-2009	Positive1	Positive1	I/II	Localized	T1-T2	N0	0-15	Yes1	No1	18	0
46244020	31-40	White	Nonmetropolitan	$75,000-	2000-2009	Positive1	Positive1	I/II	Localized	T1-T2	N0	0-15	Yes1	No1	19.5	0
46285606	31-40	White	Nonmetropolitan	$75,000-	2000-2009	Positive1	Positive1	I/II	Localized	T1-T2	N0	0-15	No1	No1	19.41666667	0
24116705	31-40	White	Metropolitan	$75,000+	2000-2009	Positive1	Positive1	I/II	Localized	T1-T2	N0	0-15	No1	No1	19.75	0
13976678	31-40	White	Metropolitan	$75,000-	2000-2009	Positive1	Positive1	I/II	Localized	T1-T2	N0	0-15	Yes1	No1	19.41666667	0
14000581	31-40	White	Metropolitan	$75,000-	2000-2009	Positive1	Positive1	I/II	Localized	T1-T2	N0	0-15	No1	No1	19	0
5296852	31-40	Black	Metropolitan	$75,000+	2000-2009	Positive1	Positive1	I/II	Localized	T1-T2	N0	0-15	No1	No1	18.91666667	0
26449342	31-40	Others	Metropolitan	$75,000-	2000-2009	Positive1	Positive1	I/II	Localized	T1-T2	N0	0-15	No1	No1	18.83333333	0
46317431	31-40	White	Metropolitan	$75,000-	2000-2009	Positive1	Positive1	I/II	Localized	T1-T2	N0	0-15	No1	No1	18	0
62105831	31-40	White	Metropolitan	$75,000+	2000-2009	Negative1	Negative1	I/II	Localized	T1-T2	N0	0-15	No1	No1	18.58333333	0
49353032	31-40	White	Metropolitan	$75,000-	2000-2009	Positive1	Positive1	I/II	Localized	T1-T2	N0	0-15	Yes1	PORT	18.33333333	0
62143808	31-40	White	Metropolitan	$75,000-	2000-2009	Positive1	Positive1	I/II	Localized	T1-T2	N0	0-15	No1	PORT	18.91666667	0
21867801	18-30	Black	Metropolitan	$75,000+	2000-2009	Positive1	Positive1	I/II	Localized	T1-T2	N0	0-15	No1	No1	17.08333333	1
26625393	31-40	Black	Metropolitan	$75,000-	2000-2009	Positive1	Positive1	I/II	Localized	T1-T2	N0	0-15	No1	No1	4.5	0
20019576	31-40	Others	Metropolitan	$75,000-	2000-2009	Positive1	Positive1	I/II	Localized	T1-T2	N0	0-15	No1	No1	17.83333333	0
34185238	31-40	Others	Metropolitan	$75,000+	2000-2009	Positive1	Positive1	I/II	Localized	T1-T2	N0	0-15	No1	No1	17.58333333	0
49365955	18-30	White	Metropolitan	$75,000-	2000-2009	Positive1	Positive1	I/II	Localized	T1-T2	N0	0-15	No1	No1	17.83333333	1
54119475	18-30	White	Metropolitan	$75,000-	2000-2009	Positive1	Negative1	I/II	Localized	T1-T2	N0	0-15	Yes1	No1	17.83333333	0
46326966	31-40	White	Nonmetropolitan	$75,000-	2000-2009	Positive1	Positive1	I/II	Localized	T1-T2	N0	0-15	Yes1	No1	5.416666667	0
49706394	31-40	White	Nonmetropolitan	$75,000-	2000-2009	Positive1	Positive1	I/II	Localized	T1-T2	N0	0-15	No1	No1	11.33333333	0
5357691	31-40	White	Metropolitan	$75,000+	2000-2009	Positive1	Positive1	I/II	Localized	T1-T2	N0	0-15	Yes1	PORT	17.75	0
34181929	31-40	White	Metropolitan	$75,000+	2000-2009	Positive1	Positive1	I/II	Localized	T1-T2	N0	0-15	No1	No1	10.08333333	0
54167008	31-40	White	Metropolitan	$75,000+	2000-2009	Positive1	Positive1	I/II	Localized	T1-T2	N0	0-15	No1	No1	17.08333333	0
49659960	31-40	Black	Nonmetropolitan	$75,000-	2000-2009	Positive1	Positive1	I/II	Localized	T1-T2	N0	0-15	No1	No1	5.833333333	0
34196724	31-40	Others	Metropolitan	$75,000-	2000-2009	Positive1	Positive1	I/II	Localized	T1-T2	N0	0-15	No1	PORT	4.666666667	0
34328026	31-40	White	Metropolitan	$75,000+	2000-2009	Positive1	Positive1	I/II	Localized	T1-T2	N0	0-15	No1	No1	11.16666667	0
46389773	31-40	White	Nonmetropolitan	$75,000-	2000-2009	Positive1	Positive1	I/II	Localized	T1-T2	N0	0-15	No1	No1	16	0
46378819	31-40	White	Nonmetropolitan	$75,000-	2000-2009	Positive1	Positive1	I/II	Localized	T1-T2	N0	0-15	No1	No1	16.08333333	0
5372426	31-40	White	Metropolitan	$75,000+	2000-2009	Positive1	Positive1	I/II	Regional	T1-T2	N0	0-15	No1	No1	2.333333333	0
16133875	31-40	White	Metropolitan	$75,000+	2000-2009	Positive1	Positive1	I/II	Localized	T1-T2	N0	0-15	No1	PORT	16.5	0
21886187	31-40	White	Metropolitan	$75,000+	2000-2009	Positive1	Positive1	I/II	Localized	T1-T2	N0	0-15	Yes1	No1	6.25	0
46433873	18-30	White	Metropolitan	$75,000-	2000-2009	Negative1	Negative1	I/II	Localized	T1-T2	N0	0-15	No1	No1	15	1
54352629	31-40	White	Metropolitan	$75,000+	2000-2009	Positive1	Positive1	I/II	Localized	T1-T2	N0	0-15	No1	No1	15.33333333	0
49651650	31-40	Black	Metropolitan	$75,000-	2000-2009	Positive1	Positive1	I/II	Localized	T1-T2	N0	0-15	No1	PORT	14.41666667	1
34490710	31-40	Black	Metropolitan	$75,000-	2000-2009	Positive1	Negative1	I/II	Localized	T1-T2	N0	0-15	No1	No1	14.83333333	0
9031917	31-40	Others	Nonmetropolitan	$75,000-	2000-2009	Positive1	Positive1	I/II	Localized	T1-T2	N0	0-15	Yes1	No1	14.91666667	0
26898694	31-40	Others	Metropolitan	$75,000-	2000-2009	Positive1	Positive1	I/II	Localized	T1-T2	N0	0-15	No1	PORT	13.25	0
54409628	18-30	White	Metropolitan	$75,000+	2000-2009	Positive1	Negative1	I/II	Localized	T1-T2	N0	0-15	No1	No1	12.33333333	0
26874019	31-40	White	Metropolitan	$75,000-	2000-2009	Positive1	Positive1	I/II	Localized	T1-T2	N0	0-15	No1	No1	14.5	0
46453162	31-40	White	Metropolitan	$75,000-	2000-2009	Positive1	Positive1	I/II	Localized	T1-T2	N0	0-15	No1	PORT	13.83333333	0
34693377	18-30	Others	Metropolitan	$75,000+	2000-2009	Positive1	Positive1	I/II	Localized	T1-T2	N0	0-15	No1	No1	13.91666667	0
54458651	31-40	White	Metropolitan	$75,000+	2000-2009	Positive1	Positive1	I/II	Localized	T1-T2	N0	0-15	No1	No1	12.08333333	0
5499634	31-40	White	Metropolitan	$75,000+	2000-2009	Positive1	Positive1	I/II	Localized	T1-T2	N0	0-15	Yes1	No1	13.75	0
14069796	31-40	White	Metropolitan	$75,000-	2000-2009	Positive1	Positive1	I/II	Localized	T1-T2	N0	0-15	Yes1	PORT	13.41666667	0
5084305	31-40	White	Metropolitan	$75,000+	2000-2009	Positive1	Positive1	I/II	Localized	T1-T2	N0	0-15	No1	No1	13.08333333	1
34681793	31-40	White	Metropolitan	$75,000-	2000-2009	Positive1	Positive1	I/II	Localized	T1-T2	N0	0-15	No1	No1	13.5	0
26974104	31-40	White	Metropolitan	$75,000-	2000-2009	Positive1	Positive1	I/II	Localized	T1-T2	N0	0-15	No1	No1	13	1
46479786	31-40	White	Nonmetropolitan	$75,000-	2000-2009	Positive1	Positive1	I/II	Localized	T1-T2	N0	0-15	Yes1	PORT	13.83333333	0
22011611	31-40	Black	Metropolitan	$75,000+	2000-2009	Positive1	Positive1	I/II	Localized	T1-T2	N0	0-15	Yes1	No1	12.66666667	0
62403478	31-40	Black	Metropolitan	$75,000-	2000-2009	Positive1	Positive1	I/II	Localized	T1-T2	N0	0-15	Yes1	No1	12.33333333	0
62512658	18-30	White	Metropolitan	$75,000+	2000-2009	Positive1	Positive1	I/II	Localized	T1-T2	N0	0-15	Yes1	No1	2.75	0
46552813	31-40	White	Metropolitan	$75,000-	2000-2009	Positive1	Positive1	I/II	Localized	T1-T2	N0	0-15	No1	No1	3.083333333	0
5521356	31-40	White	Metropolitan	$75,000+	2000-2009	Positive1	Positive1	I/II	Localized	T1-T2	N0	0-15	Yes1	No1	12.08333333	0
26983154	31-40	White	Metropolitan	$75,000-	2000-2009	Positive1	Positive1	I/II	Regional	T1-T2	N0	0-15	Yes1	No1	12.91666667	0
35448496	31-40	White	Metropolitan	$75,000-	2000-2009	Positive1	Positive1	I/II	Localized	T1-T2	N0	0-15	Yes1	No1	12.66666667	0
21990391	18-30	White	Metropolitan	$75,000-	2000-2009	Positive1	Positive1	I/II	Localized	T1-T2	N0	0-15	Yes1	PORT	6.666666667	0
35014834	18-30	White	Metropolitan	$75,000-	2000-2009	Positive1	Positive1	I/II	Localized	T1-T2	N0	0-15	Yes1	No1	11.75	0
54696817	18-30	White	Metropolitan	$75,000+	2000-2009	Positive1	Positive1	I/II	Localized	T1-T2	N0	0-15	Yes1	No1	11.08333333	0
35048614	31-40	White	Metropolitan	$75,000-	2000-2009	Positive1	Negative1	I/II	Localized	T1-T2	N0	0-15	Yes1	No1	11.08333333	0
54635261	31-40	White	Metropolitan	$75,000-	2000-2009	Positive1	Negative1	I/II	Localized	T1-T2	N0	0-15	No1	No1	11.75	0
49856038	31-40	White	Nonmetropolitan	$75,000-	2000-2009	Positive1	Negative1	I/II	Localized	T1-T2	N0	0-15	Yes1	No1	11	0
5581330	31-40	Others	Metropolitan	$75,000-	2010-2018	Positive1	Negative1	I/II	Localized	T1-T2	N0	0-15	Yes1	No1	10.91666667	0
27167195	31-40	Others	Metropolitan	$75,000-	2010-2018	Negative1	Negative1	I/II	Localized	T1-T2	N0	0-15	Yes1	No1	2.583333333	0
46669653	18-30	White	Metropolitan	$75,000-	2010-2018	Positive1	Positive1	I/II	Localized	T1-T2	N0	0-15	Yes1	PORT	10.41666667	0
16382705	18-30	White	Metropolitan	$75,000+	2010-2018	Positive1	Positive1	I/II	Localized	T1-T2	N0	0-15	No1	No1	7.25	0
49888745	18-30	White	Nonmetropolitan	$75,000-	2010-2018	Positive1	Positive1	I/II	Localized	T1-T2	N0	0-15	Yes1	No1	10.66666667	0
22064969	18-30	White	Metropolitan	$75,000-	2010-2018	Positive1	Positive1	I/II	Localized	T1-T2	N0	0-15	Yes1	No1	5	0
49858422	31-40	White	Metropolitan	$75,000-	2010-2018	Positive1	Positive1	I/II	Localized	T1-T2	N0	0-15	No1	PORT	10.83333333	0
16390549	31-40	White	Metropolitan	$75,000+	2010-2018	Positive1	Positive1	I/II	Localized	T1-T2	N0	0-15	Yes1	No1	8	0
35308403	31-40	White	Metropolitan	$75,000-	2010-2018	Positive1	Negative1	I/II	Localized	T1-T2	N0	0-15	Yes1	No1	10.58333333	0
20202283	31-40	White	Metropolitan	$75,000-	2010-2018	Positive1	Positive1	I/II	Localized	T1-T2	N0	0-15	Yes1	No1	4	0
54817774	31-40	Black	Metropolitan	$75,000+	2010-2018	Positive1	Positive1	I/II	Localized	T1-T2	N0	0-15	No1	No1	9.583333333	0
5651901	18-30	White	Metropolitan	$75,000+	2010-2018	Negative1	Negative1	I/II	Localized	T1-T2	N0	0-15	No1	No1	9.666666667	0
62596762	18-30	White	Metropolitan	$75,000-	2010-2018	Positive1	Positive1	I/II	Localized	T1-T2	N0	0-15	No1	No1	9.5	0
46727145	31-40	White	Metropolitan	$75,000-	2010-2018	Negative1	Negative1	I/II	Localized	T1-T2	N0	0-15	Yes1	No1	9.083333333	0
62606150	31-40	White	Metropolitan	$75,000+	2010-2018	Positive1	Positive1	I/II	Localized	T1-T2	N0	0-15	No1	No1	9.25	0
11032027	31-40	White	Nonmetropolitan	$75,000-	2010-2018	Positive1	Positive1	I/II	Localized	T1-T2	N0	0-15	No1	No1	9.916666667	1
54853158	31-40	White	Metropolitan	$75,000+	2010-2018	Positive1	Positive1	I/II	Localized	T1-T2	N0	0-15	Yes1	No1	9	0
35417154	31-40	White	Metropolitan	$75,000+	2010-2018	Positive1	Positive1	I/II	Localized	T1-T2	N0	0-15	Yes1	No1	9.583333333	0
5648192	31-40	White	Metropolitan	$75,000+	2010-2018	Positive1	Positive1	I/II	Localized	T1-T2	N0	0-15	No1	No1	9.166666667	0
49936404	31-40	White	Metropolitan	$75,000+	2010-2018	Positive1	Positive1	I/II	Localized	T1-T2	N0	0-15	No1	No1	9.333333333	0
54933237	31-40	Others	Metropolitan	$75,000+	2010-2018	Positive1	Positive1	I/II	Localized	T1-T2	N0	0-15	No1	No1	8.916666667	1
1242767	31-40	Others	Metropolitan	$75,000+	2010-2018	Positive1	Positive1	I/II	Localized	T1-T2	N0	0-15	No1	No1	2.75	0
22121026	31-40	Others	Metropolitan	$75,000-	2010-2018	Positive1	Positive1	I/II	Localized	T1-T2	N0	0-15	No1	No1	8.916666667	0
35627119	31-40	Others	Metropolitan	$75,000+	2010-2018	Positive1	Positive1	I/II	Localized	T1-T2	N0	0-15	No1	No1	5.75	0
22087428	18-30	White	Metropolitan	$75,000-	2010-2018	Positive1	Positive1	I/II	Localized	T1-T2	N0	0-15	Yes1	PORT	8.166666667	0
22088772	31-40	White	Metropolitan	$75,000-	2010-2018	Positive1	Positive1	I/II	Localized	T1-T2	N0	0-15	Yes1	No1	8.083333333	0
54928730	31-40	White	Metropolitan	$75,000-	2010-2018	Positive1	Positive1	I/II	Localized	T1-T2	N0	0-15	Yes1	No1	8.5	0
54884411	31-40	White	Metropolitan	$75,000-	2010-2018	Positive1	Negative1	I/II	Localized	T1-T2	N0	0-15	Yes1	No1	8.5	0
27339468	31-40	White	Metropolitan	$75,000-	2010-2018	Positive1	Positive1	I/II	Localized	T1-T2	N0	0-15	No1	No1	8.75	0
54916057	31-40	White	Metropolitan	$75,000-	2010-2018	Positive1	Positive1	I/II	Localized	T1-T2	N0	0-15	Yes1	No1	8.666666667	0
35620524	31-40	White	Metropolitan	$75,000-	2010-2018	Positive1	Positive1	I/II	Localized	T1-T2	N0	0-15	Yes1	No1	8.833333333	0
35535600	31-40	White	Metropolitan	$75,000+	2010-2018	Positive1	Positive1	I/II	Localized	T1-T2	N0	0-15	No1	No1	8.583333333	0
55001995	31-40	White	Metropolitan	$75,000-	2010-2018	Positive1	Positive1	I/II	Localized	T1-T2	N0	0-15	No1	No1	8.083333333	0
22102284	31-40	Black	Metropolitan	$75,000-	2010-2018	Positive1	Positive1	I/II	Localized	T1-T2	N0	0-15	Yes1	No1	7.583333333	0
22110131	31-40	Black	Metropolitan	$75,000-	2010-2018	Positive1	Positive1	I/II	Localized	T1-T2	N0	0-15	Yes1	No1	7.083333333	0
22128942	31-40	Black	Metropolitan	$75,000-	2010-2018	Positive1	Positive1	I/II	Localized	T1-T2	N0	0-15	No1	No1	3.833333333	0
54951482	31-40	Black	Metropolitan	$75,000-	2010-2018	Positive1	Positive1	I/II	Localized	T1-T2	N0	0-15	Yes1	PORT	7.916666667	1
55076847	31-40	Black	Metropolitan	$75,000+	2010-2018	Negative1	Negative1	I/II	Localized	T1-T2	N0	0-15	Yes1	No1	7.083333333	0
1292147	31-40	Others	Metropolitan	$75,000+	2010-2018	Positive1	Positive1	I/II	Localized	T1-T2	N0	0-15	Yes1	No1	7.333333333	0
9159698	31-40	Others	Metropolitan	$75,000+	2010-2018	Positive1	Positive1	I/II	Localized	T1-T2	N0	0-15	No1	No1	7.083333333	0
35654949	31-40	Others	Metropolitan	$75,000+	2010-2018	Positive1	Positive1	I/II	Localized	T1-T2	N0	0-15	No1	No1	7.916666667	1
35802372	31-40	White	Metropolitan	$75,000+	2010-2018	Negative1	Negative1	I/II	Localized	T1-T2	N0	0-15	Yes1	No1	7.166666667	0
22110260	31-40	White	Metropolitan	$75,000-	2010-2018	Positive1	Positive1	I/II	Localized	T1-T2	N0	0-15	Yes1	PORT	7.416666667	0
27409411	31-40	White	Metropolitan	$75,000-	2010-2018	Positive1	Negative1	I/II	Localized	T1-T2	N0	0-15	Yes1	No1	7.083333333	0
50036252	31-40	White	Nonmetropolitan	$75,000-	2010-2018	Positive1	Positive1	I/II	Localized	T1-T2	N0	0-15	Yes1	No1	7.666666667	0
14160425	31-40	White	Metropolitan	$75,000-	2010-2018	Positive1	Positive1	I/II	Localized	T1-T2	N0	0-15	Yes1	No1	7.75	0
14174982	31-40	White	Metropolitan	$75,000-	2010-2018	Negative1	Positive1	I/II	Localized	T1-T2	N0	0-15	Yes1	No1	3	0
62724451	31-40	White	Metropolitan	$75,000-	2010-2018	Positive1	Positive1	I/II	Localized	T1-T2	N0	0-15	Yes1	PORT	7.5	0
22060266	31-40	White	Metropolitan	$75,000-	2010-2018	Positive1	Positive1	I/II	Localized	T1-T2	N0	0-15	No1	PORT	7	0
54981919	31-40	White	Metropolitan	$75,000+	2010-2018	Positive1	Positive1	I/II	Localized	T1-T2	N0	0-15	No1	No1	7.916666667	0
55074808	31-40	White	Metropolitan	$75,000-	2010-2018	Positive1	Positive1	I/II	Localized	T1-T2	N0	0-15	No1	No1	7.083333333	0
62760572	31-40	White	Metropolitan	$75,000-	2010-2018	Positive1	Positive1	I/II	Localized	T1-T2	N0	0-15	No1	No1	7.583333333	0
5750024	31-40	Others	Metropolitan	$75,000+	2010-2018	Positive1	Positive1	I/II	Localized	T1-T2	N0	0-15	Yes1	PORT	6.833333333	0
54964226	31-40	Others	Metropolitan	$75,000-	2010-2018	Positive1	Positive1	I/II	Localized	T1-T2	N0	0-15	Yes1	No1	6	0
24386006	18-30	White	Metropolitan	$75,000-	2010-2018	Positive1	Positive1	I/II	Localized	T1-T2	N0	0-15	Yes1	PORT	6.416666667	0
46863156	18-30	White	Nonmetropolitan	$75,000-	2010-2018	Positive1	Positive1	I/II	Localized	T1-T2	N0	0-15	No1	No1	6	0
35923474	31-40	White	Metropolitan	$75,000+	2010-2018	Positive1	Positive1	I/II	Localized	T1-T2	N0	0-15	Yes1	PORT	6.333333333	0
46868285	31-40	White	Nonmetropolitan	$75,000-	2010-2018	Positive1	Positive1	I/II	Localized	T1-T2	N0	0-15	Yes1	No1	6	0
1347301	31-40	White	Metropolitan	$75,000+	2010-2018	Positive1	Positive1	I/II	Localized	T1-T2	N0	0-15	No1	No1	3.5	0
46841729	31-40	White	Metropolitan	$75,000-	2010-2018	Positive1	Positive1	I/II	Localized	T1-T2	N0	0-15	Yes1	No1	6.416666667	0
55121580	31-40	White	Metropolitan	$75,000+	2010-2018	Positive1	Positive1	I/II	Localized	T1-T2	N0	0-15	No1	No1	6.5	0
62804539	31-40	White	Nonmetropolitan	$75,000-	2010-2018	Positive1	Positive1	I/II	Localized	T1-T2	N0	0-15	Yes1	No1	2	0
5763656	31-40	White	Metropolitan	$75,000-	2010-2018	Positive1	Positive1	I/II	Localized	T1-T2	N0	0-15	Yes1	No1	6.833333333	0
14196718	31-40	White	Nonmetropolitan	$75,000-	2010-2018	Positive1	Positive1	I/II	Localized	T1-T2	N0	0-15	Yes1	No1	6.5	0
5752210	31-40	White	Nonmetropolitan	$75,000+	2010-2018	Positive1	Positive1	I/II	Localized	T1-T2	N0	0-15	Yes1	PORT	6	0
35993442	31-40	White	Nonmetropolitan	$75,000-	2010-2018	Positive1	Positive1	I/II	Localized	T1-T2	N0	0-15	No1	No1	6	0
36040336	31-40	White	Metropolitan	$75,000+	2010-2018	Positive1	Positive1	I/II	Localized	T1-T2	N0	0-15	Yes1	PORT	3.833333333	0
46852960	31-40	White	Nonmetropolitan	$75,000-	2010-2018	Positive1	Positive1	I/II	Localized	T1-T2	N0	0-15	Yes1	No1	6.25	0
27506006	31-40	Others	Metropolitan	$75,000-	2010-2018	Positive1	Positive1	I/II	Localized	T1-T2	N0	0-15	No1	No1	5.5	0
46903225	18-30	White	Metropolitan	$75,000-	2010-2018	Positive1	Positive1	I/II	Localized	T1-T2	N0	0-15	Yes1	No1	5	0
11131909	18-30	White	Nonmetropolitan	$75,000-	2010-2018	Positive1	Positive1	I/II	Localized	T1-T2	N0	0-15	No1	No1	5.916666667	0
36041833	31-40	White	Metropolitan	$75,000-	2010-2018	Positive1	Positive1	I/II	Localized	T1-T2	N0	0-15	No1	No1	5.333333333	0
20256327	31-40	White	Metropolitan	$75,000+	2010-2018	Positive1	Positive1	I/II	Localized	T1-T2	N0	0-15	Yes1	PORT	5.083333333	0
55187389	31-40	White	Metropolitan	$75,000-	2010-2018	Positive1	Positive1	I/II	Localized	T1-T2	N0	0-15	No1	PORT	5.75	0
55262403	31-40	White	Metropolitan	$75,000-	2010-2018	Positive1	Positive1	I/II	Localized	T1-T2	N0	0-15	Yes1	PORT	5	0
5791462	31-40	White	Metropolitan	$75,000+	2010-2018	Positive1	Positive1	I/II	Localized	T1-T2	N0	0-15	No1	No1	5.333333333	0
62814897	31-40	White	Metropolitan	$75,000-	2010-2018	Positive1	Positive1	I/II	Localized	T1-T2	N0	0-15	Yes1	No1	5.916666667	0
27602683	18-30	Black	Metropolitan	$75,000-	2010-2018	Positive1	Negative1	I/II	Localized	T1-T2	N0	0-15	No1	No1	4.333333333	0
36353829	18-30	Black	Metropolitan	$75,000-	2010-2018	Positive1	Positive1	I/II	Localized	T1-T2	N0	0-15	No1	PORT	4.083333333	0
50203055	31-40	Black	Metropolitan	$75,000-	2010-2018	Positive1	Positive1	I/II	Localized	T1-T2	N0	0-15	No1	No1	4.25	0
55266024	31-40	Black	Metropolitan	$75,000-	2010-2018	Positive1	Positive1	I/II	Localized	T1-T2	N0	0-15	Yes1	PORT	4.5	0
27605354	31-40	Black	Metropolitan	$75,000-	2010-2018	Positive1	Positive1	I/II	Localized	T1-T2	N0	0-15	No1	No1	4.916666667	0
62922029	31-40	Black	Metropolitan	$75,000-	2010-2018	Positive1	Positive1	I/II	Localized	T1-T2	N0	0-15	No1	PORT	4.666666667	0
16659406	31-40	Black	Metropolitan	$75,000+	2010-2018	Positive1	Positive1	I/II	Localized	T1-T2	N0	0-15	No1	No1	4.75	0
50154824	31-40	Black	Metropolitan	$75,000-	2010-2018	Negative1	Negative1	I/II	Localized	T1-T2	N0	0-15	Yes1	No1	4.5	0
5814721	18-30	White	Metropolitan	$75,000+	2010-2018	Positive1	Positive1	I/II	Localized	T1-T2	N0	0-15	Yes1	PORT	4.166666667	0
62923865	18-30	White	Metropolitan	$75,000-	2010-2018	Positive1	Positive1	I/II	Localized	T1-T2	N0	0-15	No1	No1	4.333333333	0
55295643	18-30	White	Metropolitan	$75,000+	2010-2018	Positive1	Positive1	I/II	Localized	T1-T2	N0	0-15	Yes1	PORT	4.333333333	0
1396502	31-40	White	Metropolitan	$75,000+	2010-2018	Positive1	Positive1	I/II	Localized	T1-T2	N0	0-15	No1	No1	4.916666667	0
55284021	31-40	White	Metropolitan	$75,000+	2010-2018	Negative1	Negative1	I/II	Localized	T1-T2	N0	0-15	Yes1	No1	4.75	0
22174044	31-40	White	Metropolitan	$75,000-	2010-2018	Positive1	Positive1	I/II	Localized	T1-T2	N0	0-15	Yes1	No1	4.75	0
36273310	31-40	White	Metropolitan	$75,000+	2010-2018	Positive1	Negative1	I/II	Localized	T1-T2	N0	0-15	No1	No1	3.833333333	0
5829482	31-40	White	Metropolitan	$75,000-	2010-2018	Positive1	Positive1	I/II	Localized	T1-T2	N0	0-15	Yes1	No1	4.25	0
1395853	31-40	White	Metropolitan	$75,000+	2010-2018	Positive1	Positive1	I/II	Localized	T1-T2	N0	0-15	No1	No1	4.75	0
20294838	31-40	White	Metropolitan	$75,000+	2010-2018	Positive1	Positive1	I/II	Localized	T1-T2	N0	0-15	No1	PORT	4.75	0
20338445	31-40	White	Metropolitan	$75,000+	2010-2018	Positive1	Positive1	I/II	Localized	T1-T2	N0	0-15	No1	No1	4.083333333	0
62955576	31-40	White	Metropolitan	$75,000-	2010-2018	Positive1	Positive1	I/II	Localized	T1-T2	N0	0-15	No1	No1	2.083333333	0
50229785	31-40	Black	Metropolitan	$75,000-	2010-2018	Positive1	Positive1	I/II	Localized	T1-T2	N0	0-15	No1	No1	3.333333333	0
55434947	18-30	Others	Metropolitan	$75,000+	2010-2018	Positive1	Positive1	I/II	Localized	T1-T2	N0	0-15	Yes1	PORT	3.25	0
36971817	31-40	Others	Metropolitan	$75,000+	2010-2018	Positive1	Positive1	I/II	Localized	T1-T2	N0	0-15	No1	PORT	3.333333333	0
16748989	31-40	Others	Nonmetropolitan	$75,000-	2010-2018	Positive1	Positive1	I/II	Localized	T1-T2	N0	0-15	No1	No1	3	0
55349956	31-40	Others	Metropolitan	$75,000+	2010-2018	Positive1	Positive1	I/II	Localized	T1-T2	N0	0-15	No1	PORT	3.75	0
14245112	18-30	White	Metropolitan	$75,000-	2010-2018	Positive1	Positive1	I/II	Localized	T1-T2	N0	0-15	Yes1	No1	3	0
55361617	31-40	White	Metropolitan	$75,000+	2010-2018	Positive1	Positive1	I/II	Localized	T1-T2	N0	0-15	Yes1	PORT	3.5	0
36567124	31-40	White	Metropolitan	$75,000+	2010-2018	Positive1	Positive1	I/II	Localized	T1-T2	N0	0-15	No1	No1	3.583333333	0
36038630	31-40	White	Metropolitan	$75,000+	2010-2018	Positive1	Positive1	I/II	Localized	T1-T2	N0	0-15	No1	PORT	3.75	0
46972445	31-40	White	Metropolitan	$75,000-	2010-2018	Positive1	Positive1	I/II	Localized	T1-T2	N0	0-15	No1	No1	3.666666667	0
62941437	31-40	White	Metropolitan	$75,000-	2010-2018	Positive1	Positive1	I/II	Localized	T1-T2	N0	0-15	Yes1	No1	3.666666667	0
55437253	31-40	White	Metropolitan	$75,000-	2010-2018	Positive1	Positive1	I/II	Localized	T1-T2	N0	0-15	No1	No1	3.166666667	0
47006219	31-40	White	Nonmetropolitan	$75,000-	2010-2018	Positive1	Positive1	I/II	Localized	T1-T2	N0	0-15	No1	No1	3.416666667	0
55519452	31-40	Others	Metropolitan	$75,000+	2010-2018	Negative1	Negative1	I/II	Localized	T1-T2	N0	0-15	Yes1	No1	2.083333333	0
55533832	31-40	Others	Metropolitan	$75,000+	2010-2018	Negative1	Negative1	I/II	Localized	T1-T2	N0	0-15	No1	PORT	2.583333333	0
47041278	18-30	White	Nonmetropolitan	$75,000-	2010-2018	Negative1	Negative1	I/II	Localized	T1-T2	N0	0-15	Yes1	No1	2.166666667	0
47057888	31-40	White	Nonmetropolitan	$75,000-	2010-2018	Positive1	Positive1	I/II	Localized	T1-T2	N0	0-15	Yes1	PORT	2	0
36608251	31-40	White	Metropolitan	$75,000-	2010-2018	Negative1	Negative1	I/II	Localized	T1-T2	N0	0-15	Yes1	PORT	2.416666667	0
55538010	31-40	White	Metropolitan	$75,000+	2010-2018	Positive1	Negative1	I/II	Localized	T1-T2	N0	0-15	Yes1	No1	2.166666667	0
4893844	31-40	White	Metropolitan	$75,000+	1990-1999	Negative1	Negative1	III/IV	Localized	T1-T2	N0	0-15	Yes1	No1	6.166666667	0
21642186	31-40	White	Metropolitan	$75,000+	1990-1999	Negative1	Negative1	III/IV	Localized	T1-T2	N0	0-15	Yes1	No1	29.91666667	0
432501	31-40	White	Metropolitan	$75,000+	1990-1999	Negative1	Negative1	III/IV	Localized	T1-T2	N0	0-15	Yes1	PORT	29.58333333	0
4938051	31-40	White	Nonmetropolitan	$75,000+	1990-1999	Positive1	Positive1	III/IV	Localized	T1-T2	N0	0-15	No1	No1	29.58333333	0
26212122	31-40	Black	Metropolitan	$75,000+	1990-1999	Positive1	Negative1	III/IV	Localized	T1-T2	N0	0-15	Yes1	PORT	7.166666667	0
552440	18-30	White	Metropolitan	$75,000+	1990-1999	Positive1	Positive1	III/IV	Localized	T1-T2	N0	0-15	No1	No1	2.666666667	0
4970039	31-40	White	Metropolitan	$75,000+	1990-1999	Negative1	Negative1	III/IV	Localized	T1-T2	N0	0-15	No1	No1	3.833333333	0
4979155	31-40	White	Metropolitan	$75,000+	1990-1999	Positive1	Positive1	III/IV	Localized	T1-T2	N0	0-15	No1	No1	25.91666667	0
26186317	31-40	White	Metropolitan	$75,000+	1990-1999	Negative1	Positive1	III/IV	Localized	T1-T2	N0	0-15	No1	No1	27.41666667	0
4986636	31-40	White	Metropolitan	$75,000+	1990-1999	Positive1	Negative1	III/IV	Localized	T1-T2	N0	0-15	No1	No1	27.91666667	1
5005717	31-40	White	Metropolitan	$75,000+	1990-1999	Positive1	Positive1	III/IV	Localized	T1-T2	N0	0-15	No1	No1	27.25	0
5008432	31-40	White	Metropolitan	$75,000+	1990-1999	Negative1	Positive1	III/IV	Localized	T1-T2	N0	0-15	No1	PORT	3.583333333	0
25888956	31-40	Black	Metropolitan	$75,000+	1990-1999	Negative1	Negative1	III/IV	Localized	T1-T2	N0	0-15	No1	No1	2.666666667	0
5033497	18-30	White	Metropolitan	$75,000+	1990-1999	Positive1	Positive1	III/IV	Localized	T1-T2	N0	0-15	Yes1	No1	5.666666667	0
5029532	31-40	White	Metropolitan	$75,000+	1990-1999	Positive1	Positive1	III/IV	Localized	T1-T2	N0	0-15	Yes1	No1	25.83333333	0
25868775	31-40	White	Metropolitan	$75,000+	1990-1999	Negative1	Positive1	III/IV	Localized	T1-T2	N0	0-15	Yes1	No1	26.66666667	0
5049158	31-40	White	Metropolitan	$75,000+	1990-1999	Positive1	Positive1	III/IV	Localized	T1-T2	N0	0-15	Yes1	No1	4.666666667	0
13890225	31-40	White	Nonmetropolitan	$75,000-	1990-1999	Positive1	Negative1	III/IV	Localized	T1-T2	N0	0-15	Yes1	No1	26.75	0
21712072	31-40	White	Metropolitan	$75,000+	1990-1999	Positive1	Positive1	III/IV	Localized	T1-T2	N0	0-15	Yes1	PORT	25.33333333	0
13903314	31-40	White	Metropolitan	$75,000-	1990-1999	Positive1	Positive1	III/IV	Localized	T1-T2	N0	0-15	Yes1	No1	9.833333333	0
25942154	18-30	White	Metropolitan	$75,000-	1990-1999	Negative1	Negative1	III/IV	Localized	T1-T2	N0	0-15	Yes1	No1	24.33333333	1
15853235	31-40	White	Nonmetropolitan	$75,000-	1990-1999	Positive1	Positive1	III/IV	Localized	T1-T2	N0	0-15	Yes1	PORT	3.25	0
21720143	31-40	White	Metropolitan	$75,000+	1990-1999	Negative1	Negative1	III/IV	Localized	T1-T2	N0	0-15	No1	No1	24.5	0
15851276	31-40	White	Nonmetropolitan	$75,000-	1990-1999	Negative1	Negative1	III/IV	Localized	T1-T2	N0	0-15	Yes1	PORT	2.583333333	0
25761912	31-40	White	Metropolitan	$75,000-	1990-1999	Negative1	Negative1	III/IV	Localized	T1-T2	N0	0-15	No1	No1	2.75	0
13908667	31-40	White	Nonmetropolitan	$75,000-	1990-1999	Positive1	Positive1	III/IV	Localized	T1-T2	N0	0-15	No1	No1	24.58333333	0
25844673	31-40	White	Metropolitan	$75,000-	1990-1999	Negative1	Negative1	III/IV	Localized	T1-T2	N0	0-15	Yes1	No1	3.333333333	0
5119422	31-40	White	Metropolitan	$75,000+	1990-1999	Negative1	Negative1	III/IV	Regional	T1-T2	N0	0-15	Yes1	PORT	17.66666667	0
21741206	31-40	Black	Metropolitan	$75,000+	1990-1999	Negative1	Negative1	III/IV	Localized	T1-T2	N0	0-15	No1	No1	23	0
25755124	31-40	White	Metropolitan	$75,000-	1990-1999	Positive1	Positive1	III/IV	Localized	T1-T2	N0	0-15	No1	No1	23.5	0
25826921	31-40	White	Metropolitan	$75,000-	1990-1999	Positive1	Positive1	III/IV	Localized	T1-T2	N0	0-15	No1	No1	2.833333333	0
25674708	31-40	White	Metropolitan	$75,000-	1990-1999	Positive1	Positive1	III/IV	Localized	T1-T2	N0	0-15	Yes1	No1	8.416666667	0
13939491	18-30	White	Nonmetropolitan	$75,000-	1990-1999	Negative1	Negative1	III/IV	Localized	T1-T2	N0	0-15	Yes1	PORT	22.41666667	0
5185205	31-40	White	Metropolitan	$75,000+	1990-1999	Positive1	Positive1	III/IV	Localized	T1-T2	N0	0-15	No1	No1	22	0
658407	31-40	Others	Metropolitan	$75,000+	1990-1999	Negative1	Negative1	III/IV	Localized	T1-T2	N0	0-15	No1	No1	21.16666667	1
25795503	31-40	Others	Metropolitan	$75,000-	1990-1999	Positive1	Positive1	III/IV	Localized	T1-T2	N0	0-15	Yes1	No1	5.166666667	0
21806977	31-40	White	Metropolitan	$75,000+	1990-1999	Negative1	Negative1	III/IV	Localized	T1-T2	N0	0-15	No1	No1	21.33333333	1
21806297	18-30	Black	Metropolitan	$75,000+	2000-2009	Negative1	Negative1	III/IV	Localized	T1-T2	N0	0-15	Yes1	No1	20.83333333	1
5228941	31-40	Black	Metropolitan	$75,000+	2000-2009	Positive1	Positive1	III/IV	Localized	T1-T2	N0	0-15	Yes1	No1	20.75	0
33016790	31-40	Black	Metropolitan	$75,000-	2000-2009	Positive1	Positive1	III/IV	Localized	T1-T2	N0	0-15	No1	PORT	20.83333333	1
26414653	31-40	Others	Metropolitan	$75,000-	2000-2009	Positive1	Positive1	III/IV	Localized	T1-T2	N0	0-15	No1	PORT	20.16666667	0
5238333	18-30	White	Metropolitan	$75,000+	2000-2009	Positive1	Positive1	III/IV	Regional	T1-T2	N0	0-15	No1	No1	20.33333333	0
53845598	31-40	White	Metropolitan	$75,000-	2000-2009	Negative1	Negative1	III/IV	Localized	T1-T2	N0	0-15	No1	No1	20.66666667	0
33778571	31-40	White	Metropolitan	$75,000+	2000-2009	Positive1	Negative1	III/IV	Localized	T1-T2	N0	0-15	No1	No1	20.83333333	0
53833497	31-40	White	Metropolitan	$75,000-	2000-2009	Positive1	Positive1	III/IV	Localized	T1-T2	N0	0-15	No1	PORT	20.66666667	0
21805586	31-40	White	Metropolitan	$75,000+	2000-2009	Negative1	Negative1	III/IV	Localized	T1-T2	N0	0-15	Yes1	No1	15.83333333	0
33826909	31-40	White	Metropolitan	$75,000+	2000-2009	Positive1	Positive1	III/IV	Localized	T1-T2	N0	0-15	Yes1	PORT	6.416666667	0
53966116	18-30	White	Metropolitan	$75,000+	2000-2009	Negative1	Positive1	III/IV	Localized	T1-T2	N0	0-15	Yes1	No1	4.583333333	0
10725660	31-40	White	Nonmetropolitan	$75,000-	2000-2009	Negative1	Negative1	III/IV	Localized	T1-T2	N0	0-15	Yes1	PORT	19.83333333	0
5265849	31-40	White	Metropolitan	$75,000+	2000-2009	Negative1	Negative1	III/IV	Localized	T1-T2	N0	0-15	Yes1	PORT	19.33333333	0
62106208	31-40	White	Metropolitan	$75,000+	2000-2009	Positive1	Positive1	III/IV	Localized	T1-T2	N0	0-15	No1	No1	19.16666667	0
5258581	31-40	White	Metropolitan	$75,000+	2000-2009	Negative1	Negative1	III/IV	Localized	T1-T2	N0	0-15	Yes1	No1	4.75	0
54007762	31-40	White	Metropolitan	$75,000+	2000-2009	Positive1	Positive1	III/IV	Localized	T1-T2	N0	0-15	No1	No1	19.08333333	0
54044263	31-40	Black	Metropolitan	$75,000-	2000-2009	Positive1	Negative1	III/IV	Localized	T1-T2	N0	0-15	Yes1	PORT	18.83333333	0
870867	31-40	Black	Metropolitan	$75,000+	2000-2009	Negative1	Negative1	III/IV	Localized	T1-T2	N0	0-15	Yes1	PORT	5.833333333	0
46277413	31-40	White	Metropolitan	$75,000-	2000-2009	Negative1	Negative1	III/IV	Localized	T1-T2	N0	0-15	Yes1	No1	17.83333333	0
62098143	31-40	White	Metropolitan	$75,000-	2000-2009	Positive1	Positive1	III/IV	Localized	T1-T2	N0	0-15	No1	No1	18.83333333	0
16074076	31-40	White	Metropolitan	$75,000-	2000-2009	Negative1	Negative1	III/IV	Localized	T1-T2	N0	0-15	Yes1	PORT	18.25	0
26612206	31-40	White	Metropolitan	$75,000-	2000-2009	Positive1	Positive1	III/IV	Localized	T1-T2	N0	0-15	Yes1	No1	3.25	0
5365775	31-40	White	Metropolitan	$75,000+	2000-2009	Positive1	Positive1	III/IV	Regional	T1-T2	N0	0-15	No1	PORT	17.75	0
49696034	31-40	White	Metropolitan	$75,000-	2000-2009	Positive1	Positive1	III/IV	Localized	T1-T2	N0	0-15	Yes1	No1	17.5	0
62175933	31-40	White	Nonmetropolitan	$75,000-	2000-2009	Positive1	Positive1	III/IV	Localized	T1-T2	N0	0-15	Yes1	PORT	17.25	0
5355360	31-40	White	Metropolitan	$75,000+	2000-2009	Positive1	Positive1	III/IV	Localized	T1-T2	N0	0-15	Yes1	No1	7.166666667	0
5367890	31-40	Black	Metropolitan	$75,000+	2000-2009	Negative1	Negative1	III/IV	Localized	T1-T2	N0	0-15	No1	No1	16.33333333	0
21899043	31-40	Black	Metropolitan	$75,000+	2000-2009	Negative1	Negative1	III/IV	Localized	T1-T2	N0	0-15	No1	No1	16.25	1
62229657	31-40	Black	Metropolitan	$75,000+	2000-2009	Positive1	Positive1	III/IV	Localized	T1-T2	N0	0-15	No1	No1	16.16666667	0
62232302	31-40	Black	Nonmetropolitan	$75,000-	2000-2009	Positive1	Negative1	III/IV	Localized	T1-T2	N0	0-15	Yes1	No1	7.416666667	0
62234781	31-40	White	Nonmetropolitan	$75,000-	2000-2009	Positive1	Negative1	III/IV	Localized	T1-T2	N0	0-15	Yes1	No1	16.25	0
54292546	31-40	White	Metropolitan	$75,000-	2000-2009	Negative1	Negative1	III/IV	Localized	T1-T2	N0	0-15	No1	PORT	16.08333333	0
46356299	31-40	White	Metropolitan	$75,000-	2000-2009	Negative1	Negative1	III/IV	Localized	T1-T2	N0	0-15	Yes1	PORT	16.91666667	0
49576011	18-30	Black	Metropolitan	$75,000-	2000-2009	Positive1	Negative1	III/IV	Localized	T1-T2	N0	0-15	No1	No1	12.83333333	0
21889349	31-40	Black	Metropolitan	$75,000-	2000-2009	Positive1	Positive1	III/IV	Localized	T1-T2	N0	0-15	No1	PORT	7.916666667	0
62335746	31-40	Black	Metropolitan	$75,000+	2000-2009	Positive1	Positive1	III/IV	Localized	T1-T2	N0	0-15	No1	No1	15	0
965067	31-40	Black	Metropolitan	$75,000+	2000-2009	Positive1	Positive1	III/IV	Localized	T1-T2	N0	0-15	Yes1	PORT	15.91666667	0
46411929	31-40	White	Nonmetropolitan	$75,000-	2000-2009	Negative1	Negative1	III/IV	Localized	T1-T2	N0	0-15	Yes1	PORT	2.416666667	0
26810563	31-40	White	Metropolitan	$75,000-	2000-2009	Negative1	Negative1	III/IV	Localized	T1-T2	N0	0-15	No1	No1	14	0
24225791	31-40	White	Metropolitan	$75,000+	2000-2009	Negative1	Negative1	III/IV	Localized	T1-T2	N0	0-15	No1	No1	2.333333333	0
46397574	31-40	White	Metropolitan	$75,000-	2000-2009	Positive1	Positive1	III/IV	Localized	T1-T2	N0	0-15	Yes1	No1	15.91666667	0
34388067	31-40	White	Metropolitan	$75,000+	2000-2009	Negative1	Negative1	III/IV	Localized	T1-T2	N0	0-15	No1	No1	15.75	0
971458	31-40	White	Metropolitan	$75,000+	2000-2009	Positive1	Positive1	III/IV	Localized	T1-T2	N0	0-15	No1	No1	15.41666667	0
46408761	31-40	White	Metropolitan	$75,000-	2000-2009	Positive1	Positive1	III/IV	Localized	T1-T2	N0	0-15	Yes1	PORT	8.333333333	0
46461419	31-40	White	Nonmetropolitan	$75,000-	2000-2009	Negative1	Negative1	III/IV	Localized	T1-T2	N0	0-15	Yes1	No1	14.41666667	0
46451875	31-40	White	Nonmetropolitan	$75,000-	2000-2009	Positive1	Positive1	III/IV	Localized	T1-T2	N0	0-15	Yes1	No1	14.33333333	0
21922553	31-40	White	Metropolitan	$75,000+	2000-2009	Positive1	Positive1	III/IV	Localized	T1-T2	N0	0-15	Yes1	No1	3.916666667	0
21925494	31-40	White	Metropolitan	$75,000-	2000-2009	Positive1	Positive1	III/IV	Localized	T1-T2	N0	0-15	No1	No1	11.58333333	0
54359686	31-40	White	Metropolitan	$75,000-	2000-2009	Positive1	Negative1	III/IV	Localized	T1-T2	N0	0-15	Yes1	No1	14.75	0
49515063	31-40	Black	Metropolitan	$75,000-	2000-2009	Negative1	Negative1	III/IV	Localized	T1-T2	N0	0-15	No1	No1	13.66666667	0
49515182	31-40	Black	Metropolitan	$75,000-	2000-2009	Negative1	Negative1	III/IV	Localized	T1-T2	N0	0-15	Yes1	PORT	13.75	0
5453780	18-30	White	Metropolitan	$75,000+	2000-2009	Positive1	Positive1	III/IV	Regional	T1-T2	N0	0-15	Yes1	No1	13.66666667	0
21956984	31-40	White	Metropolitan	$75,000+	2000-2009	Positive1	Positive1	III/IV	Localized	T1-T2	N0	0-15	No1	No1	13.41666667	0
24237634	31-40	White	Metropolitan	$75,000-	2000-2009	Negative1	Negative1	III/IV	Localized	T1-T2	N0	0-15	Yes1	PORT	13.66666667	0
20125346	31-40	White	Metropolitan	$75,000-	2000-2009	Positive1	Positive1	III/IV	Localized	T1-T2	N0	0-15	Yes1	PORT	13.75	0
46491313	31-40	White	Nonmetropolitan	$75,000-	2000-2009	Positive1	Positive1	III/IV	Localized	T1-T2	N0	0-15	Yes1	No1	8.666666667	0
21940240	31-40	White	Metropolitan	$75,000+	2000-2009	Negative1	Negative1	III/IV	Localized	T1-T2	N0	0-15	Yes1	PORT	13.75	0
54476721	31-40	White	Metropolitan	$75,000+	2000-2009	Negative1	Negative1	III/IV	Localized	T1-T2	N0	0-15	No1	No1	13.5	0
46500505	31-40	White	Nonmetropolitan	$75,000-	2000-2009	Positive1	Positive1	III/IV	Localized	T1-T2	N0	0-15	Yes1	PORT	13.58333333	0
62406729	31-40	Black	Nonmetropolitan	$75,000-	2000-2009	Negative1	Negative1	III/IV	Localized	T1-T2	N0	0-15	Yes1	No1	12.75	0
21959926	31-40	Black	Metropolitan	$75,000-	2000-2009	Positive1	Negative1	III/IV	Localized	T1-T2	N0	0-15	Yes1	No1	11.91666667	0
54539471	31-40	Black	Metropolitan	$75,000-	2000-2009	Positive1	Negative1	III/IV	Localized	T1-T2	N0	0-15	Yes1	No1	12.66666667	1
62453912	31-40	Black	Nonmetropolitan	$75,000-	2000-2009	Negative1	Negative1	III/IV	Localized	T1-T2	N0	0-15	Yes1	No1	12.91666667	0
9090983	31-40	Others	Nonmetropolitan	$75,000-	2000-2009	Positive1	Positive1	III/IV	Localized	T1-T2	N0	0-15	No1	No1	12	0
26983874	31-40	Others	Metropolitan	$75,000-	2000-2009	Negative1	Negative1	III/IV	Localized	T1-T2	N0	0-15	No1	No1	12.75	0
26973009	31-40	White	Metropolitan	$75,000-	2000-2009	Positive1	Positive1	III/IV	Localized	T1-T2	N0	0-15	Yes1	No1	12.91666667	0
46575052	31-40	White	Metropolitan	$75,000+	2000-2009	Positive1	Positive1	III/IV	Localized	T1-T2	N0	0-15	Yes1	No1	12	0
49799996	31-40	White	Metropolitan	$75,000+	2000-2009	Negative1	Negative1	III/IV	Localized	T1-T2	N0	0-15	Yes1	No1	3.916666667	0
10954491	31-40	White	Metropolitan	$75,000-	2000-2009	Negative1	Negative1	III/IV	Localized	T1-T2	N0	0-15	No1	No1	12.25	0
14108369	18-30	Black	Metropolitan	$75,000-	2000-2009	Positive1	Positive1	III/IV	Localized	T1-T2	N0	0-15	Yes1	PORT	11.5	0
54700413	31-40	Black	Metropolitan	$75,000+	2000-2009	Negative1	Negative1	III/IV	Localized	T1-T2	N0	0-15	Yes1	PORT	3.333333333	0
21998089	31-40	Black	Metropolitan	$75,000+	2000-2009	Negative1	Positive1	III/IV	Localized	T1-T2	N0	0-15	Yes1	No1	11.41666667	0
22005434	31-40	Black	Metropolitan	$75,000-	2000-2009	Positive1	Positive1	III/IV	Localized	T1-T2	N0	0-15	Yes1	PORT	11.08333333	0
46703064	31-40	Others	Metropolitan	$75,000-	2000-2009	Positive1	Positive1	III/IV	Localized	T1-T2	N0	0-15	No1	No1	10	0
49850986	18-30	White	Metropolitan	$75,000-	2000-2009	Positive1	Positive1	III/IV	Localized	T1-T2	N0	0-15	Yes1	No1	8.333333333	0
16342762	18-30	White	Metropolitan	$75,000-	2000-2009	Negative1	Negative1	III/IV	Localized	T1-T2	N0	0-15	Yes1	No1	11.91666667	0
1134966	31-40	White	Metropolitan	$75,000+	2000-2009	Negative1	Negative1	III/IV	Localized	T1-T2	N0	0-15	Yes1	PORT	11.41666667	0
49856972	31-40	White	Metropolitan	$75,000-	2000-2009	Positive1	Positive1	III/IV	Localized	T1-T2	N0	0-15	Yes1	No1	10.08333333	0
54664422	31-40	White	Metropolitan	$75,000+	2000-2009	Negative1	Negative1	III/IV	Localized	T1-T2	N0	0-15	No1	No1	11.5	0
54711865	31-40	White	Metropolitan	$75,000+	2000-2009	Positive1	Positive1	III/IV	Localized	T1-T2	N0	0-15	Yes1	No1	11.08333333	0
35111180	31-40	White	Metropolitan	$75,000-	2000-2009	Negative1	Negative1	III/IV	Localized	T1-T2	N0	0-15	No1	No1	10.66666667	0
27141008	31-40	Others	Metropolitan	$75,000-	2010-2018	Positive1	Positive1	III/IV	Localized	T1-T2	N0	0-15	No1	No1	10.83333333	0
9114493	31-40	Others	Metropolitan	$75,000+	2010-2018	Positive1	Positive1	III/IV	Localized	T1-T2	N0	0-15	No1	No1	5.416666667	0
62554442	31-40	White	Metropolitan	$75,000-	2010-2018	Negative1	Negative1	III/IV	Localized	T1-T2	N0	0-15	Yes1	No1	10.16666667	0
54781443	31-40	White	Metropolitan	$75,000-	2010-2018	Positive1	Negative1	III/IV	Localized	T1-T2	N0	0-15	No1	No1	10.41666667	0
27160880	31-40	White	Metropolitan	$75,000-	2010-2018	Negative1	Negative1	III/IV	Localized	T1-T2	N0	0-15	No1	No1	3.583333333	0
20206762	31-40	White	Metropolitan	$75,000-	2010-2018	Negative1	Negative1	III/IV	Localized	T1-T2	N0	0-15	Yes1	No1	8.333333333	0
49912784	31-40	White	Metropolitan	$75,000-	2010-2018	Positive1	Positive1	III/IV	Localized	T1-T2	N0	0-15	Yes1	No1	6.416666667	0
22058408	31-40	Black	Metropolitan	$75,000-	2010-2018	Negative1	Negative1	III/IV	Localized	T1-T2	N0	0-15	Yes1	No1	2.833333333	0
54922505	31-40	Black	Metropolitan	$75,000-	2010-2018	Negative1	Negative1	III/IV	Localized	T1-T2	N0	0-15	No1	No1	2.833333333	0
27215851	18-30	Others	Metropolitan	$75,000-	2010-2018	Positive1	Positive1	III/IV	Localized	T1-T2	N0	0-15	No1	No1	9.083333333	0
49939291	18-30	White	Metropolitan	$75,000-	2010-2018	Negative1	Negative1	III/IV	Localized	T1-T2	N0	0-15	No1	No1	9.166666667	0
35512654	18-30	White	Metropolitan	$75,000-	2010-2018	Negative1	Negative1	III/IV	Localized	T1-T2	N0	0-15	Yes1	PORT	9.5	0
46698999	31-40	White	Nonmetropolitan	$75,000-	2010-2018	Positive1	Positive1	III/IV	Localized	T1-T2	N0	0-15	Yes1	PORT	9.333333333	0
5620621	31-40	White	Metropolitan	$75,000+	2010-2018	Positive1	Positive1	III/IV	Localized	T1-T2	N0	0-15	Yes1	PORT	8.166666667	0
46705807	31-40	White	Nonmetropolitan	$75,000-	2010-2018	Positive1	Positive1	III/IV	Localized	T1-T2	N0	0-15	Yes1	No1	9.416666667	0
35211517	31-40	White	Metropolitan	$75,000-	2010-2018	Positive1	Negative1	III/IV	Localized	T1-T2	N0	0-15	Yes1	No1	9.5	0
35450089	31-40	White	Metropolitan	$75,000-	2010-2018	Positive1	Positive1	III/IV	Localized	T1-T2	N0	0-15	No1	No1	9.916666667	0
54964339	31-40	White	Metropolitan	$75,000-	2010-2018	Negative1	Negative1	III/IV	Localized	T1-T2	N0	0-15	Yes1	PORT	9.833333333	0
62711973	31-40	Black	Metropolitan	$75,000-	2010-2018	Negative1	Positive1	III/IV	Localized	T1-T2	N0	0-15	Yes1	No1	8.25	0
35543120	18-30	White	Metropolitan	$75,000+	2010-2018	Negative1	Negative1	III/IV	Localized	T1-T2	N0	0-15	Yes1	No1	8.583333333	0
27314600	18-30	White	Metropolitan	$75,000-	2010-2018	Positive1	Positive1	III/IV	Localized	T1-T2	N0	0-15	No1	No1	8.333333333	0
14161406	18-30	White	Nonmetropolitan	$75,000-	2010-2018	Positive1	Positive1	III/IV	Localized	T1-T2	N0	0-15	Yes1	No1	8.333333333	0
1245709	31-40	White	Metropolitan	$75,000+	2010-2018	Positive1	Positive1	III/IV	Localized	T1-T2	N0	0-15	No1	No1	8.166666667	0
27325548	31-40	White	Metropolitan	$75,000-	2010-2018	Positive1	Positive1	III/IV	Localized	T1-T2	N0	0-15	Yes1	No1	8.25	0
62639906	31-40	White	Nonmetropolitan	$75,000-	2010-2018	Negative1	Negative1	III/IV	Localized	T1-T2	N0	0-15	No1	No1	8.916666667	0
14148642	31-40	White	Metropolitan	$75,000-	2010-2018	Positive1	Positive1	III/IV	Localized	T1-T2	N0	0-15	Yes1	PORT	8.75	0
54997958	31-40	White	Metropolitan	$75,000+	2010-2018	Positive1	Positive1	III/IV	Localized	T1-T2	N0	0-15	Yes1	No1	8.583333333	0
5685455	31-40	White	Metropolitan	$75,000-	2010-2018	Negative1	Negative1	III/IV	Localized	T1-T2	N0	0-15	Yes1	No1	8.166666667	0
35669597	31-40	White	Metropolitan	$75,000-	2010-2018	Positive1	Positive1	III/IV	Localized	T1-T2	N0	0-15	No1	No1	8.083333333	0
27375128	31-40	Black	Metropolitan	$75,000-	2010-2018	Positive1	Positive1	III/IV	Localized	T1-T2	N0	0-15	Yes1	No1	7.583333333	0
55037492	31-40	Others	Metropolitan	$75,000+	2010-2018	Positive1	Positive1	III/IV	Localized	T1-T2	N0	0-15	Yes1	No1	7.333333333	0
22106449	31-40	White	Metropolitan	$75,000-	2010-2018	Negative1	Negative1	III/IV	Localized	T1-T2	N0	0-15	No1	No1	7.25	0
5700304	31-40	White	Metropolitan	$75,000+	2010-2018	Negative1	Negative1	III/IV	Localized	T1-T2	N0	0-15	Yes1	No1	7.333333333	0
35788244	31-40	White	Metropolitan	$75,000-	2010-2018	Negative1	Negative1	III/IV	Localized	T1-T2	N0	0-15	Yes1	No1	2	0
46820312	31-40	White	Metropolitan	$75,000-	2010-2018	Negative1	Negative1	III/IV	Localized	T1-T2	N0	0-15	Yes1	No1	7.083333333	0
14166009	31-40	White	Nonmetropolitan	$75,000-	2010-2018	Positive1	Positive1	III/IV	Localized	T1-T2	N0	0-15	Yes1	No1	5.416666667	0
22127146	31-40	Black	Metropolitan	$75,000-	2010-2018	Positive1	Negative1	III/IV	Localized	T1-T2	N0	0-15	No1	No1	3.75	0
62867715	31-40	Black	Metropolitan	$75,000-	2010-2018	Negative1	Negative1	III/IV	Localized	T1-T2	N0	0-15	Yes1	No1	2.75	0
46817917	31-40	Black	Nonmetropolitan	$75,000-	2010-2018	Positive1	Negative1	III/IV	Localized	T1-T2	N0	0-15	Yes1	No1	4.083333333	0
27474798	31-40	Others	Metropolitan	$75,000-	2010-2018	Negative1	Negative1	III/IV	Localized	T1-T2	N0	0-15	No1	No1	4.833333333	0
27463217	31-40	Others	Metropolitan	$75,000-	2010-2018	Positive1	Positive1	III/IV	Localized	T1-T2	N0	0-15	No1	No1	6.25	0
5733646	18-30	White	Metropolitan	$75,000+	2010-2018	Negative1	Negative1	III/IV	Localized	T1-T2	N0	0-15	Yes1	No1	6.833333333	0
22139114	18-30	White	Metropolitan	$75,000+	2010-2018	Positive1	Negative1	III/IV	Localized	T1-T2	N0	0-15	No1	No1	6.083333333	0
5751108	18-30	White	Metropolitan	$75,000+	2010-2018	Positive1	Negative1	III/IV	Localized	T1-T2	N0	0-15	Yes1	PORT	6.583333333	0
35972400	31-40	White	Metropolitan	$75,000-	2010-2018	Positive1	Positive1	III/IV	Localized	T1-T2	N0	0-15	Yes1	No1	6.166666667	0
5764318	31-40	White	Nonmetropolitan	$75,000+	2010-2018	Negative1	Negative1	III/IV	Localized	T1-T2	N0	0-15	Yes1	No1	6.666666667	0
55140320	31-40	White	Metropolitan	$75,000-	2010-2018	Negative1	Positive1	III/IV	Localized	T1-T2	N0	0-15	Yes1	No1	6.333333333	0
55191984	31-40	White	Metropolitan	$75,000+	2010-2018	Negative1	Negative1	III/IV	Localized	T1-T2	N0	0-15	Yes1	No1	6.333333333	0
24393126	31-40	White	Metropolitan	$75,000+	2010-2018	Negative1	Negative1	III/IV	Localized	T1-T2	N0	0-15	Yes1	No1	6	0
62777654	31-40	White	Nonmetropolitan	$75,000-	2010-2018	Positive1	Positive1	III/IV	Localized	T1-T2	N0	0-15	Yes1	No1	6.833333333	0
27441996	31-40	White	Metropolitan	$75,000-	2010-2018	Positive1	Positive1	III/IV	Localized	T1-T2	N0	0-15	No1	No1	5.416666667	0
35883963	31-40	White	Metropolitan	$75,000-	2010-2018	Positive1	Positive1	III/IV	Localized	T1-T2	N0	0-15	No1	No1	6.75	0
46894209	18-30	Black	Metropolitan	$75,000-	2010-2018	Negative1	Negative1	III/IV	Localized	T1-T2	N0	0-15	Yes1	No1	5.583333333	0
22153657	18-30	Black	Metropolitan	$75,000-	2010-2018	Positive1	Negative1	III/IV	Localized	T1-T2	N0	0-15	No1	No1	5.333333333	0
50115272	31-40	Black	Metropolitan	$75,000-	2010-2018	Negative1	Negative1	III/IV	Localized	T1-T2	N0	0-15	No1	No1	5.333333333	0
46594723	31-40	Black	Metropolitan	$75,000-	2010-2018	Positive1	Positive1	III/IV	Localized	T1-T2	N0	0-15	Yes1	PORT	5.333333333	1
55266983	31-40	Others	Metropolitan	$75,000+	2010-2018	Positive1	Negative1	III/IV	Localized	T1-T2	N0	0-15	Yes1	PORT	5.25	0
36206591	31-40	Others	Metropolitan	$75,000-	2010-2018	Positive1	Positive1	III/IV	Localized	T1-T2	N0	0-15	No1	No1	3.416666667	0
36029384	31-40	Others	Metropolitan	$75,000-	2010-2018	Negative1	Positive1	III/IV	Localized	T1-T2	N0	0-15	Yes1	PORT	5.75	0
5788167	31-40	White	Metropolitan	$75,000+	2010-2018	Negative1	Negative1	III/IV	Localized	T1-T2	N0	0-15	Yes1	No1	5.5	0
5791367	31-40	White	Metropolitan	$75,000+	2010-2018	Positive1	Positive1	III/IV	Localized	T1-T2	N0	0-15	Yes1	No1	5.583333333	0
22160492	31-40	White	Metropolitan	$75,000-	2010-2018	Positive1	Positive1	III/IV	Localized	T1-T2	N0	0-15	Yes1	No1	3.083333333	0
36575327	31-40	White	Metropolitan	$75,000+	2010-2018	Negative1	Negative1	III/IV	Localized	T1-T2	N0	0-15	No1	No1	5	0
55168607	31-40	White	Metropolitan	$75,000+	2010-2018	Positive1	Positive1	III/IV	Localized	T1-T2	N0	0-15	Yes1	No1	5.75	0
5836094	31-40	White	Metropolitan	$75,000+	2010-2018	Positive1	Positive1	III/IV	Localized	T1-T2	N0	0-15	Yes1	PORT	5.666666667	0
14220933	31-40	White	Metropolitan	$75,000-	2010-2018	Negative1	Negative1	III/IV	Localized	T1-T2	N0	0-15	No1	No1	5.25	0
36068819	31-40	White	Metropolitan	$75,000-	2010-2018	Positive1	Positive1	III/IV	Localized	T1-T2	N0	0-15	No1	No1	5.75	0
55240627	31-40	White	Metropolitan	$75,000-	2010-2018	Positive1	Positive1	III/IV	Localized	T1-T2	N0	0-15	Yes1	PORT	5.583333333	0
14214846	31-40	White	Nonmetropolitan	$75,000-	2010-2018	Positive1	Positive1	III/IV	Localized	T1-T2	N0	0-15	Yes1	No1	5	0
27542218	31-40	White	Metropolitan	$75,000-	2010-2018	Positive1	Positive1	III/IV	Localized	T1-T2	N0	0-15	Yes1	No1	5.25	0
62891393	18-30	Black	Metropolitan	$75,000-	2010-2018	Negative1	Negative1	III/IV	Localized	T1-T2	N0	0-15	Yes1	PORT	4.583333333	0
55354407	31-40	Black	Metropolitan	$75,000+	2010-2018	Positive1	Positive1	III/IV	Localized	T1-T2	N0	0-15	Yes1	PORT	4.25	0
55323041	18-30	White	Metropolitan	$75,000+	2010-2018	Positive1	Positive1	III/IV	Localized	T1-T2	N0	0-15	Yes1	No1	4.333333333	0
55268660	18-30	White	Metropolitan	$75,000+	2010-2018	Positive1	Positive1	III/IV	Localized	T1-T2	N0	0-15	Yes1	No1	4.75	0
5823671	31-40	White	Metropolitan	$75,000+	2010-2018	Negative1	Negative1	III/IV	Localized	T1-T2	N0	0-15	Yes1	PORT	4.416666667	0
27618154	31-40	White	Metropolitan	$75,000-	2010-2018	Negative1	Negative1	III/IV	Localized	T1-T2	N0	0-15	Yes1	No1	3.916666667	0
27624853	31-40	White	Metropolitan	$75,000-	2010-2018	Negative1	Negative1	III/IV	Localized	T1-T2	N0	0-15	Yes1	No1	4.25	0
5842647	31-40	White	Metropolitan	$75,000+	2010-2018	Negative1	Negative1	III/IV	Localized	T1-T2	N0	0-15	Yes1	PORT	4.833333333	0
62870312	31-40	White	Metropolitan	$75,000-	2010-2018	Positive1	Positive1	III/IV	Localized	T1-T2	N0	0-15	Yes1	No1	4.833333333	0
55315914	31-40	White	Metropolitan	$75,000-	2010-2018	Negative1	Negative1	III/IV	Localized	T1-T2	N0	0-15	Yes1	No1	4.333333333	0
50160393	18-30	Black	Metropolitan	$75,000-	2010-2018	Positive1	Negative1	III/IV	Localized	T1-T2	N0	0-15	Yes1	No1	3.833333333	0
62981647	31-40	Black	Metropolitan	$75,000-	2010-2018	Positive1	Negative1	III/IV	Localized	T1-T2	N0	0-15	Yes1	No1	3.25	0
5882384	31-40	Black	Metropolitan	$75,000+	2010-2018	Positive1	Negative1	III/IV	Localized	T1-T2	N0	0-15	Yes1	PORT	3.166666667	0
55335274	31-40	Black	Metropolitan	$75,000-	2010-2018	Negative1	Negative1	III/IV	Localized	T1-T2	N0	0-15	No1	PORT	3.833333333	0
55416552	18-30	White	Metropolitan	$75,000+	2010-2018	Negative1	Negative1	III/IV	Localized	T1-T2	N0	0-15	Yes1	No1	3.5	0
5851511	31-40	White	Metropolitan	$75,000-	2010-2018	Positive1	Positive1	III/IV	Localized	T1-T2	N0	0-15	Yes1	No1	3.583333333	0
5850471	31-40	White	Metropolitan	$75,000-	2010-2018	Positive1	Negative1	III/IV	Localized	T1-T2	N0	0-15	Yes1	No1	3.416666667	0
5863179	31-40	White	Metropolitan	$75,000+	2010-2018	Positive1	Positive1	III/IV	Localized	T1-T2	N0	0-15	Yes1	PORT	3.583333333	0
36515392	31-40	White	Metropolitan	$75,000-	2010-2018	Negative1	Negative1	III/IV	Localized	T1-T2	N0	0-15	Yes1	No1	3	0
14238024	31-40	White	Metropolitan	$75,000-	2010-2018	Positive1	Positive1	III/IV	Localized	T1-T2	N0	0-15	Yes1	PORT	3.666666667	0
27631915	31-40	White	Metropolitan	$75,000-	2010-2018	Negative1	Negative1	III/IV	Localized	T1-T2	N0	0-15	Yes1	No1	3.666666667	0
55444769	31-40	White	Metropolitan	$75,000+	2010-2018	Negative1	Positive1	III/IV	Localized	T1-T2	N0	0-15	Yes1	PORT	3	0
25906044	31-40	Black	Metropolitan	$75,000+	1990-1999	Positive1	Positive1	III/IV	Localized	T1-T2	N0	0-15	No1	No1	25.33333333	1
15829482	31-40	White	Metropolitan	$75,000+	1990-1999	Positive1	Positive1	III/IV	Localized	T1-T2	N0	0-15	No1	No1	25.33333333	0
62209612	31-40	White	Metropolitan	$75,000-	2000-2009	Positive1	Negative1	III/IV	Localized	T1-T2	N0	0-15	Yes1	PORT	16.66666667	0
54230095	31-40	White	Metropolitan	$75,000+	2000-2009	Positive1	Positive1	III/IV	Localized	T1-T2	N0	0-15	Yes1	PORT	16.75	0
13896738	31-40	White	Metropolitan	$75,000-	1990-1999	Positive1	Positive1	I/II	Localized	T1-T2	N0	0-15	Yes1	No1	11.91666667	0
615979	31-40	White	Metropolitan	$75,000+	1990-1999	Positive1	Positive1	I/II	Localized	T1-T2	N0	0-15	No1	No1	26.16666667	1
5059853	18-30	White	Metropolitan	$75,000+	1990-1999	Positive1	Positive1	I/II	Localized	T1-T2	N0	0-15	No1	No1	25.83333333	0
26019569	31-40	White	Metropolitan	$75,000+	1990-1999	Positive1	Positive1	I/II	Localized	T1-T2	N0	0-15	Yes1	No1	10.66666667	0
9017883	31-40	Others	Nonmetropolitan	$75,000-	2000-2009	Positive1	Positive1	I/II	Localized	T1-T2	N0	0-15	Yes1	No1	18.75	0
34073014	31-40	White	Metropolitan	$75,000+	2000-2009	Positive1	Positive1	I/II	Localized	T1-T2	N0	0-15	Yes1	No1	11.08333333	1
886383	31-40	Others	Metropolitan	$75,000+	2000-2009	Positive1	Positive1	I/II	Localized	T1-T2	N0	0-15	No1	No1	17.66666667	0
34316145	31-40	Black	Metropolitan	$75,000-	2000-2009	Positive1	Positive1	I/II	Localized	T1-T2	N0	0-15	No1	No1	6.75	0
21922516	31-40	Black	Metropolitan	$75,000+	2000-2009	Positive1	Positive1	I/II	Localized	T1-T2	N0	0-15	No1	No1	11.91666667	0
21944633	31-40	White	Metropolitan	$75,000+	2000-2009	Positive1	Positive1	I/II	Localized	T1-T2	N0	0-15	Yes1	No1	13.75	0
22003292	31-40	Black	Metropolitan	$75,000+	2000-2009	Negative1	Negative1	I/II	Localized	T1-T2	N0	0-15	Yes1	No1	11.25	0
27203165	31-40	Black	Metropolitan	$75,000-	2010-2018	Positive1	Positive1	I/II	Localized	T1-T2	N0	0-15	No1	No1	3.083333333	0
5655480	31-40	White	Metropolitan	$75,000+	2010-2018	Positive1	Positive1	I/II	Localized	T1-T2	N0	0-15	Yes1	PORT	9.333333333	0
1337444	31-40	White	Metropolitan	$75,000+	2010-2018	Positive1	Positive1	I/II	Localized	T1-T2	N0	0-15	Yes1	No1	6.166666667	0
24388844	31-40	White	Metropolitan	$75,000+	2010-2018	Positive1	Positive1	I/II	Localized	T1-T2	N0	0-15	No1	No1	6	0
55103064	31-40	White	Metropolitan	$75,000+	2010-2018	Negative1	Negative1	I/II	Localized	T1-T2	N0	0-15	Yes1	No1	6.583333333	0
14186819	31-40	White	Metropolitan	$75,000-	2010-2018	Positive1	Positive1	I/II	Regional	T1-T2	N0	0-15	Yes1	PORT	6.416666667	0
22149019	31-40	Black	Metropolitan	$75,000-	2010-2018	Positive1	Positive1	I/II	Localized	T1-T2	N0	0-15	Yes1	PORT	5.833333333	0
27669802	31-40	White	Metropolitan	$75,000-	2010-2018	Positive1	Positive1	I/II	Localized	T1-T2	N0	0-15	No1	No1	4.75	0
36238745	31-40	White	Metropolitan	$75,000+	2010-2018	Positive1	Positive1	I/II	Localized	T1-T2	N0	0-15	Yes1	No1	4.333333333	0
1432023	31-40	White	Metropolitan	$75,000+	2010-2018	Positive1	Positive1	I/II	Localized	T1-T2	N0	0-15	No1	No1	3.75	0
14272553	31-40	White	Metropolitan	$75,000-	2010-2018	Positive1	Positive1	I/II	Localized	T1-T2	N0	0-15	No1	No1	2.833333333	0
13844469	31-40	White	Nonmetropolitan	$75,000-	1990-1999	Positive1	Positive1	I/II	Localized	T1-T2	N0	0-15	No1	No1	2.75	0
21649566	31-40	Black	Metropolitan	$75,000-	1990-1999	Positive1	Negative1	I/II	Localized	T1-T2	N0	0-15	No1	PORT	11.91666667	0
602056	31-40	White	Metropolitan	$75,000+	1990-1999	Positive1	Positive1	I/II	Localized	T1-T2	N0	0-15	Yes1	PORT	25.16666667	1
25908755	31-40	White	Metropolitan	$75,000+	1990-1999	Positive1	Positive1	I/II	Localized	T1-T2	N0	0-15	Yes1	No1	8.75	0
25914890	31-40	Black	Metropolitan	$75,000-	1990-1999	Positive1	Negative1	I/II	Localized	T1-T2	N0	0-15	No1	No1	10.58333333	0
15857922	31-40	White	Metropolitan	$75,000+	1990-1999	Positive1	Positive1	I/II	Localized	T1-T2	N0	0-15	Yes1	PORT	24.41666667	0
25960614	31-40	White	Metropolitan	$75,000-	1990-1999	Negative1	Negative1	I/II	Localized	T1-T2	N0	0-15	No1	No1	22.66666667	0
21747535	31-40	Black	Metropolitan	$75,000-	1990-1999	Negative1	Positive1	I/II	Localized	T1-T2	N0	0-15	No1	No1	23.41666667	1
736907	31-40	Others	Metropolitan	$75,000+	1990-1999	Positive1	Positive1	I/II	Localized	T1-T2	N0	0-15	Yes1	PORT	13.08333333	0
786672	18-30	White	Metropolitan	$75,000+	1990-1999	Positive1	Positive1	I/II	Localized	T1-T2	N0	0-15	No1	No1	2.333333333	0
5256663	18-30	Black	Metropolitan	$75,000+	2000-2009	Negative1	Negative1	I/II	Regional	T1-T2	N0	0-15	Yes1	PORT	20.08333333	1
780819	31-40	White	Metropolitan	$75,000+	2000-2009	Positive1	Positive1	I/II	Localized	T1-T2	N0	0-15	No1	No1	20.75	0
9010380	31-40	Others	Metropolitan	$75,000+	2000-2009	Positive1	Positive1	I/II	Localized	T1-T2	N0	0-15	No1	No1	19.16666667	0
62056532	31-40	White	Metropolitan	$75,000-	2000-2009	Positive1	Negative1	I/II	Localized	T1-T2	N0	0-15	No1	No1	16.33333333	1
26416040	31-40	Black	Metropolitan	$75,000-	2000-2009	Positive1	Positive1	I/II	Localized	T1-T2	N0	0-15	Yes1	No1	10.25	0
5394210	31-40	White	Nonmetropolitan	$75,000+	2000-2009	Negative1	Negative1	I/II	Localized	T1-T2	N0	0-15	Yes1	PORT	7.916666667	0
53995920	31-40	White	Metropolitan	$75,000+	2000-2009	Positive1	Positive1	I/II	Localized	T1-T2	N0	0-15	Yes1	PORT	14	0
62153601	31-40	Black	Nonmetropolitan	$75,000-	2000-2009	Negative1	Negative1	I/II	Localized	T1-T2	N0	0-15	Yes1	No1	2.916666667	0
24178110	31-40	Others	Metropolitan	$75,000+	2000-2009	Negative1	Negative1	I/II	Localized	T1-T2	N0	0-15	Yes1	PORT	7.75	0
14018719	31-40	White	Metropolitan	$75,000-	2000-2009	Positive1	Positive1	I/II	Localized	T1-T2	N0	0-15	Yes1	PORT	17	0
34057855	31-40	White	Metropolitan	$75,000-	2000-2009	Positive1	Positive1	I/II	Localized	T1-T2	N0	0-15	Yes1	PORT	17.5	0
21884992	31-40	Black	Metropolitan	$75,000+	2000-2009	Positive1	Positive1	I/II	Localized	T1-T2	N0	0-15	No1	No1	6.25	0
956899	31-40	Others	Metropolitan	$75,000+	2000-2009	Positive1	Positive1	I/II	Localized	T1-T2	N0	0-15	Yes1	PORT	15.16666667	1
46360909	31-40	White	Metropolitan	$75,000-	2000-2009	Negative1	Negative1	I/II	Localized	T1-T2	N0	0-15	Yes1	No1	16	0
62206073	31-40	White	Nonmetropolitan	$75,000-	2000-2009	Negative1	Positive1	I/II	Localized	T1-T2	N0	0-15	No1	No1	16.75	0
26839904	31-40	Black	Metropolitan	$75,000-	2000-2009	Positive1	Negative1	I/II	Localized	T1-T2	N0	0-15	Yes1	No1	2.416666667	0
5415490	31-40	Black	Metropolitan	$75,000+	2000-2009	Negative1	Positive1	I/II	Localized	T1-T2	N0	0-15	No1	No1	15.75	0
34409523	31-40	Black	Metropolitan	$75,000+	2000-2009	Positive1	Positive1	I/II	Regional	T1-T2	N0	0-15	Yes1	PORT	15.66666667	0
62285649	31-40	Black	Metropolitan	$75,000-	2000-2009	Positive1	Positive1	I/II	Localized	T1-T2	N0	0-15	Yes1	PORT	7.166666667	0
26786924	31-40	Others	Metropolitan	$75,000-	2000-2009	Positive1	Positive1	I/II	Localized	T1-T2	N0	0-15	Yes1	No1	15.66666667	0
34666112	31-40	White	Metropolitan	$75,000+	2000-2009	Positive1	Positive1	I/II	Localized	T1-T2	N0	0-15	Yes1	No1	15.83333333	0
5411068	31-40	White	Metropolitan	$75,000+	2000-2009	Positive1	Positive1	I/II	Localized	T1-T2	N0	0-15	Yes1	No1	15.33333333	0
21893334	31-40	White	Metropolitan	$75,000+	2000-2009	Positive1	Positive1	I/II	Localized	T1-T2	N0	0-15	Yes1	No1	15.58333333	1
46417557	31-40	White	Metropolitan	$75,000+	2000-2009	Positive1	Positive1	I/II	Localized	T1-T2	N0	0-15	Yes1	No1	11.75	0
34464451	31-40	White	Metropolitan	$75,000+	2000-2009	Positive1	Positive1	I/II	Localized	T1-T2	N0	0-15	No1	No1	15	0
62363041	18-30	Black	Nonmetropolitan	$75,000-	2000-2009	Positive1	Positive1	I/II	Localized	T1-T2	N0	0-15	Yes1	PORT	14.33333333	0
49616409	31-40	Black	Metropolitan	$75,000-	2000-2009	Positive1	Positive1	I/II	Localized	T1-T2	N0	0-15	No1	No1	14	0
34719388	31-40	Others	Metropolitan	$75,000+	2000-2009	Positive1	Negative1	I/II	Localized	T1-T2	N0	0-15	No1	No1	3.333333333	0
54394018	31-40	Others	Metropolitan	$75,000+	2000-2009	Positive1	Positive1	I/II	Localized	T1-T2	N0	0-15	Yes1	No1	14.5	0
62292875	31-40	White	Metropolitan	$75,000-	2000-2009	Positive1	Negative1	I/II	Localized	T1-T2	N0	0-15	Yes1	No1	11.91666667	0
34583247	31-40	White	Metropolitan	$75,000+	2000-2009	Positive1	Positive1	I/II	Regional	T1-T2	N0	0-15	Yes1	No1	6.75	0
54512870	31-40	White	Metropolitan	$75,000+	2000-2009	Positive1	Positive1	I/II	Localized	T1-T2	N0	0-15	Yes1	No1	5.583333333	0
9075860	31-40	Others	Metropolitan	$75,000+	2000-2009	Positive1	Positive1	I/II	Localized	T1-T2	N0	0-15	No1	No1	13.66666667	0
34793526	31-40	White	Metropolitan	$75,000+	2000-2009	Positive1	Positive1	I/II	Localized	T1-T2	N0	0-15	No1	No1	9.833333333	0
20141288	31-40	White	Metropolitan	$75,000-	2000-2009	Positive1	Positive1	I/II	Localized	T1-T2	N0	0-15	No1	No1	11.41666667	0
14071672	31-40	White	Nonmetropolitan	$75,000-	2000-2009	Negative1	Negative1	I/II	Localized	T1-T2	N0	0-15	Yes1	PORT	6.25	0
20137194	31-40	White	Nonmetropolitan	$75,000-	2000-2009	Positive1	Positive1	I/II	Localized	T1-T2	N0	0-15	Yes1	No1	13.58333333	0
62436875	18-30	Black	Metropolitan	$75,000+	2000-2009	Positive1	Positive1	I/II	Localized	T1-T2	N0	0-15	Yes1	PORT	12.25	0
62410965	18-30	Black	Metropolitan	$75,000-	2000-2009	Positive1	Positive1	I/II	Localized	T1-T2	N0	0-15	No1	No1	12.5	0
21962614	18-30	Black	Metropolitan	$75,000+	2000-2009	Positive1	Positive1	I/II	Localized	T1-T2	N0	0-15	Yes1	No1	12.75	0
5530873	31-40	White	Metropolitan	$75,000+	2000-2009	Negative1	Negative1	I/II	Localized	T1-T2	N0	0-15	No1	No1	12.58333333	0
21976122	31-40	White	Metropolitan	$75,000-	2000-2009	Positive1	Positive1	I/II	Localized	T1-T2	N0	0-15	Yes1	No1	5.583333333	0
34865553	31-40	White	Metropolitan	$75,000-	2000-2009	Negative1	Negative1	I/II	Localized	T1-T2	N0	0-15	Yes1	PORT	2.333333333	0
49832171	31-40	Black	Metropolitan	$75,000-	2000-2009	Positive1	Positive1	I/II	Localized	T1-T2	N0	0-15	No1	No1	11.41666667	0
62484611	31-40	Black	Metropolitan	$75,000-	2000-2009	Positive1	Positive1	I/II	Localized	T1-T2	N0	0-15	Yes1	No1	9.166666667	0
21986177	18-30	White	Metropolitan	$75,000-	2000-2009	Positive1	Positive1	I/II	Localized	T1-T2	N0	0-15	Yes1	No1	6.416666667	0
35120164	31-40	White	Metropolitan	$75,000-	2000-2009	Negative1	Negative1	I/II	Localized	T1-T2	N0	0-15	Yes1	PORT	11.08333333	0
27061590	31-40	White	Metropolitan	$75,000-	2000-2009	Positive1	Negative1	I/II	Localized	T1-T2	N0	0-15	Yes1	No1	8.166666667	0
46619392	31-40	White	Nonmetropolitan	$75,000-	2000-2009	Positive1	Positive1	I/II	Localized	T1-T2	N0	0-15	Yes1	PORT	11.08333333	0
27161037	18-30	White	Metropolitan	$75,000-	2010-2018	Negative1	Negative1	I/II	Regional	T1-T2	N0	0-15	Yes1	PORT	2.5	0
27160269	31-40	White	Metropolitan	$75,000-	2010-2018	Positive1	Positive1	I/II	Localized	T1-T2	N0	0-15	Yes1	No1	3.833333333	0
27152702	31-40	White	Metropolitan	$75,000-	2010-2018	Positive1	Negative1	I/II	Localized	T1-T2	N0	0-15	Yes1	No1	10.33333333	0
49939068	31-40	Black	Metropolitan	$75,000-	2010-2018	Positive1	Positive1	I/II	Localized	T1-T2	N0	0-15	Yes1	No1	3.666666667	0
27227702	31-40	Black	Metropolitan	$75,000-	2010-2018	Positive1	Positive1	I/II	Localized	T1-T2	N0	0-15	No1	No1	9.333333333	1
5619913	18-30	Others	Metropolitan	$75,000+	2010-2018	Negative1	Negative1	I/II	Localized	T1-T2	N0	0-15	Yes1	PORT	9.666666667	0
16461772	31-40	Others	Metropolitan	$75,000+	2010-2018	Positive1	Positive1	I/II	Localized	T1-T2	N0	0-15	No1	No1	9	0
24328962	31-40	White	Metropolitan	$75,000-	2010-2018	Positive1	Positive1	I/II	Localized	T1-T2	N0	0-15	Yes1	No1	9.083333333	0
54817345	31-40	White	Metropolitan	$75,000+	2010-2018	Positive1	Positive1	I/II	Localized	T1-T2	N0	0-15	No1	No1	9.666666667	0
35297792	31-40	White	Metropolitan	$75,000-	2010-2018	Positive1	Positive1	I/II	Localized	T1-T2	N0	0-15	Yes1	No1	4.833333333	0
49959004	31-40	Black	Metropolitan	$75,000-	2010-2018	Positive1	Positive1	I/II	Localized	T1-T2	N0	0-15	No1	PORT	8.5	0
35616922	31-40	Black	Metropolitan	$75,000-	2010-2018	Negative1	Negative1	I/II	Localized	T1-T2	N0	0-15	No1	No1	3.166666667	0
16494503	31-40	Others	Nonmetropolitan	$75,000-	2010-2018	Positive1	Positive1	I/II	Localized	T1-T2	N0	0-15	No1	No1	8.416666667	0
22074675	31-40	Others	Metropolitan	$75,000-	2010-2018	Positive1	Negative1	I/II	Localized	T1-T2	N0	0-15	Yes1	No1	8.916666667	0
27342656	31-40	Others	Metropolitan	$75,000-	2010-2018	Positive1	Positive1	I/II	Localized	T1-T2	N0	0-15	Yes1	No1	8	0
35627690	31-40	Others	Metropolitan	$75,000+	2010-2018	Positive1	Positive1	I/II	Localized	T1-T2	N0	0-15	No1	No1	8.083333333	0
27263090	18-30	White	Metropolitan	$75,000-	2010-2018	Positive1	Positive1	I/II	Localized	T1-T2	N0	0-15	Yes1	No1	7.583333333	0
49964093	18-30	White	Metropolitan	$75,000-	2010-2018	Positive1	Positive1	I/II	Localized	T1-T2	N0	0-15	Yes1	No1	8.583333333	0
62646465	31-40	White	Metropolitan	$75,000-	2010-2018	Positive1	Positive1	I/II	Localized	T1-T2	N0	0-15	Yes1	PORT	8.583333333	0
35541124	31-40	White	Metropolitan	$75,000-	2010-2018	Positive1	Positive1	I/II	Localized	T1-T2	N0	0-15	No1	No1	3.166666667	0
55012917	31-40	White	Metropolitan	$75,000-	2010-2018	Positive1	Positive1	I/II	Localized	T1-T2	N0	0-15	Yes1	PORT	8.25	0
14150376	31-40	White	Metropolitan	$75,000-	2010-2018	Positive1	Positive1	I/II	Localized	T1-T2	N0	0-15	Yes1	PORT	8.666666667	0
35648097	31-40	White	Metropolitan	$75,000-	2010-2018	Positive1	Positive1	I/II	Localized	T1-T2	N0	0-15	Yes1	PORT	8	0
54930913	31-40	White	Metropolitan	$75,000+	2010-2018	Negative1	Negative1	I/II	Localized	T1-T2	N0	0-15	Yes1	No1	8.416666667	0
62641379	31-40	White	Nonmetropolitan	$75,000-	2010-2018	Positive1	Positive1	I/II	Localized	T1-T2	N0	0-15	No1	No1	7.833333333	1
22102538	31-40	Black	Metropolitan	$75,000-	2010-2018	Positive1	Negative1	I/II	Localized	T1-T2	N0	0-15	Yes1	No1	2.5	0
35735114	31-40	Black	Metropolitan	$75,000-	2010-2018	Positive1	Positive1	I/II	Localized	T1-T2	N0	0-15	No1	No1	7.5	0
54979697	18-30	Others	Metropolitan	$75,000-	2010-2018	Positive1	Positive1	I/II	Localized	T1-T2	N0	0-15	Yes1	PORT	7.666666667	0
1296245	18-30	Others	Metropolitan	$75,000+	2010-2018	Positive1	Positive1	I/II	Localized	T1-T2	N0	0-15	No1	PORT	7.333333333	0
35728661	31-40	Others	Metropolitan	$75,000+	2010-2018	Positive1	Positive1	I/II	Localized	T1-T2	N0	0-15	Yes1	PORT	3.666666667	0
27356456	18-30	White	Metropolitan	$75,000-	2010-2018	Positive1	Positive1	I/II	Localized	T1-T2	N0	0-15	Yes1	No1	7.666666667	0
20258077	18-30	White	Metropolitan	$75,000-	2010-2018	Positive1	Positive1	I/II	Localized	T1-T2	N0	0-15	Yes1	PORT	7.25	0
35758397	18-30	White	Metropolitan	$75,000-	2010-2018	Positive1	Positive1	I/II	Localized	T1-T2	N0	0-15	Yes1	No1	7.166666667	0
35770900	18-30	White	Metropolitan	$75,000-	2010-2018	Positive1	Positive1	I/II	Localized	T1-T2	N0	0-15	Yes1	No1	7.25	0
35790451	31-40	White	Metropolitan	$75,000-	2010-2018	Positive1	Positive1	I/II	Localized	T1-T2	N0	0-15	Yes1	No1	5.666666667	0
27369156	31-40	White	Metropolitan	$75,000-	2010-2018	Positive1	Positive1	I/II	Localized	T1-T2	N0	0-15	Yes1	No1	7.583333333	0
27395377	31-40	White	Metropolitan	$75,000-	2010-2018	Positive1	Positive1	I/II	Localized	T1-T2	N0	0-15	Yes1	No1	6.5	0
54987382	31-40	White	Metropolitan	$75,000+	2010-2018	Positive1	Positive1	I/II	Localized	T1-T2	N0	0-15	Yes1	No1	7.833333333	0
27343480	31-40	White	Metropolitan	$75,000-	2010-2018	Positive1	Positive1	I/II	Localized	T1-T2	N0	0-15	Yes1	No1	7.916666667	0
54982552	31-40	White	Metropolitan	$75,000+	2010-2018	Positive1	Positive1	I/II	Localized	T1-T2	N0	0-15	Yes1	No1	7.75	0
27464184	18-30	Others	Metropolitan	$75,000-	2010-2018	Positive1	Positive1	I/II	Localized	T1-T2	N0	0-15	Yes1	No1	5.25	0
24375086	31-40	Others	Metropolitan	$75,000+	2010-2018	Positive1	Positive1	I/II	Localized	T1-T2	N0	0-15	Yes1	PORT	6.916666667	0
14193444	31-40	White	Nonmetropolitan	$75,000-	2010-2018	Positive1	Positive1	I/II	Localized	T1-T2	N0	0-15	Yes1	PORT	6.166666667	0
5742118	31-40	White	Metropolitan	$75,000-	2010-2018	Positive1	Positive1	I/II	Localized	T1-T2	N0	0-15	No1	No1	6.416666667	0
46825217	31-40	White	Nonmetropolitan	$75,000-	2010-2018	Positive1	Positive1	I/II	Localized	T1-T2	N0	0-15	Yes1	No1	6.916666667	0
35872239	31-40	White	Metropolitan	$75,000+	2010-2018	Positive1	Positive1	I/II	Localized	T1-T2	N0	0-15	No1	No1	6.833333333	0
55189603	31-40	White	Metropolitan	$75,000-	2010-2018	Positive1	Positive1	I/II	Localized	T1-T2	N0	0-15	Yes1	PORT	6.833333333	0
55154057	31-40	White	Metropolitan	$75,000+	2010-2018	Positive1	Positive1	I/II	Localized	T1-T2	N0	0-15	Yes1	No1	6.083333333	0
46839728	31-40	White	Metropolitan	$75,000-	2010-2018	Positive1	Positive1	I/II	Localized	T1-T2	N0	0-15	No1	No1	6.5	0
1364153	18-30	Others	Metropolitan	$75,000+	2010-2018	Positive1	Positive1	I/II	Localized	T1-T2	N0	0-15	No1	No1	5.75	0
27520822	31-40	Others	Metropolitan	$75,000-	2010-2018	Positive1	Positive1	I/II	Localized	T1-T2	N0	0-15	No1	No1	5.583333333	0
27544471	31-40	Others	Metropolitan	$75,000-	2010-2018	Positive1	Negative1	I/II	Localized	T1-T2	N0	0-15	No1	No1	5.166666667	0
35999188	18-30	White	Metropolitan	$75,000-	2010-2018	Negative1	Negative1	I/II	Localized	T1-T2	N0	0-15	Yes1	No1	5.916666667	0
14205088	31-40	White	Metropolitan	$75,000-	2010-2018	Negative1	Negative1	I/II	Localized	T1-T2	N0	0-15	Yes1	PORT	5.583333333	0
24413003	31-40	White	Metropolitan	$75,000-	2010-2018	Positive1	Positive1	I/II	Localized	T1-T2	N0	0-15	No1	No1	3.083333333	0
36096929	31-40	White	Metropolitan	$75,000+	2010-2018	Positive1	Positive1	I/II	Localized	T1-T2	N0	0-15	Yes1	No1	5.5	0
5785447	31-40	White	Metropolitan	$75,000+	2010-2018	Positive1	Positive1	I/II	Localized	T1-T2	N0	0-15	No1	No1	5	0
36044809	31-40	White	Metropolitan	$75,000-	2010-2018	Positive1	Positive1	I/II	Localized	T1-T2	N0	0-15	No1	No1	5.5	0
62844478	31-40	White	Metropolitan	$75,000-	2010-2018	Positive1	Positive1	I/II	Localized	T1-T2	N0	0-15	No1	No1	4.666666667	0
16646540	31-40	White	Metropolitan	$75,000+	2010-2018	Positive1	Positive1	I/II	Localized	T1-T2	N0	0-15	Yes1	No1	5.666666667	0
1398640	31-40	Black	Metropolitan	$75,000+	2010-2018	Positive1	Positive1	I/II	Localized	T1-T2	N0	0-15	No1	No1	4.833333333	0
50146720	31-40	Black	Metropolitan	$75,000-	2010-2018	Positive1	Negative1	I/II	Localized	T1-T2	N0	0-15	Yes1	No1	2.833333333	0
50161148	18-30	White	Metropolitan	$75,000-	2010-2018	Positive1	Negative1	I/II	Localized	T1-T2	N0	0-15	Yes1	No1	4.166666667	0
5820858	31-40	White	Metropolitan	$75,000+	2010-2018	Negative1	Negative1	I/II	Localized	T1-T2	N0	0-15	Yes1	No1	4.25	0
5812861	31-40	White	Metropolitan	$75,000+	2010-2018	Positive1	Positive1	I/II	Localized	T1-T2	N0	0-15	Yes1	No1	4.333333333	0
24427393	31-40	White	Metropolitan	$75,000+	2010-2018	Positive1	Positive1	I/II	Localized	T1-T2	N0	0-15	No1	No1	4.333333333	0
27616588	31-40	White	Metropolitan	$75,000-	2010-2018	Negative1	Negative1	I/II	Localized	T1-T2	N0	0-15	Yes1	No1	4.166666667	0
55343070	31-40	White	Metropolitan	$75,000+	2010-2018	Positive1	Positive1	I/II	Localized	T1-T2	N0	0-15	Yes1	No1	4.666666667	0
50156673	31-40	White	Metropolitan	$75,000-	2010-2018	Positive1	Positive1	I/II	Localized	T1-T2	N0	0-15	Yes1	No1	4.166666667	0
36296260	31-40	White	Metropolitan	$75,000+	2010-2018	Positive1	Positive1	I/II	Localized	T1-T2	N0	0-15	Yes1	No1	4.666666667	0
47003941	31-40	White	Metropolitan	$75,000-	2010-2018	Positive1	Positive1	I/II	Localized	T1-T2	N0	0-15	No1	No1	4.666666667	0
55322652	31-40	White	Metropolitan	$75,000+	2010-2018	Positive1	Positive1	I/II	Localized	T1-T2	N0	0-15	No1	No1	4.5	0
55344590	31-40	White	Metropolitan	$75,000+	2010-2018	Positive1	Positive1	I/II	Localized	T1-T2	N0	0-15	Yes1	No1	4.083333333	0
36440734	31-40	Black	Metropolitan	$75,000-	2010-2018	Positive1	Positive1	I/II	Localized	T1-T2	N0	0-15	No1	No1	3.833333333	0
5857907	31-40	Black	Metropolitan	$75,000+	2010-2018	Negative1	Negative1	I/II	Localized	T1-T2	N0	0-15	Yes1	No1	3.583333333	0
1480450	18-30	Others	Metropolitan	$75,000+	2010-2018	Positive1	Positive1	I/II	Localized	T1-T2	N0	0-15	No1	No1	3.5	0
27689539	31-40	Others	Metropolitan	$75,000-	2010-2018	Positive1	Positive1	I/II	Localized	T1-T2	N0	0-15	Yes1	No1	3.25	0
5853074	31-40	Others	Metropolitan	$75,000-	2010-2018	Positive1	Positive1	I/II	Localized	T1-T2	N0	0-15	Yes1	No1	3.333333333	0
27712864	31-40	Others	Metropolitan	$75,000-	2010-2018	Positive1	Positive1	I/II	Localized	T1-T2	N0	0-15	No1	No1	3.166666667	0
27710683	18-30	White	Metropolitan	$75,000-	2010-2018	Positive1	Positive1	I/II	Localized	T1-T2	N0	0-15	Yes1	No1	3.083333333	0
36575192	18-30	White	Metropolitan	$75,000-	2010-2018	Positive1	Positive1	I/II	Localized	T1-T2	N0	0-15	Yes1	No1	3.333333333	0
36393317	31-40	White	Metropolitan	$75,000-	2010-2018	Positive1	Positive1	I/II	Localized	T1-T2	N0	0-15	Yes1	No1	3.75	0
1463022	31-40	White	Metropolitan	$75,000+	2010-2018	Positive1	Positive1	I/II	Localized	T1-T2	N0	0-15	No1	No1	2.916666667	0
5852122	31-40	White	Nonmetropolitan	$75,000+	2010-2018	Positive1	Positive1	I/II	Localized	T1-T2	N0	0-15	Yes1	No1	3.583333333	0
47033054	31-40	White	Nonmetropolitan	$75,000-	2010-2018	Positive1	Positive1	I/II	Localized	T1-T2	N0	0-15	No1	PORT	3.166666667	0
62937071	31-40	White	Metropolitan	$75,000-	2010-2018	Positive1	Positive1	I/II	Regional	T1-T2	N0	0-15	No1	No1	3.916666667	0
27795763	31-40	White	Metropolitan	$75,000-	2010-2018	Positive1	Positive1	I/II	Localized	T1-T2	N0	0-15	Yes1	No1	3.5	0
62983986	31-40	White	Metropolitan	$75,000-	2010-2018	Positive1	Positive1	I/II	Localized	T1-T2	N0	0-15	No1	No1	3	0
5853773	31-40	White	Metropolitan	$75,000-	2010-2018	Negative1	Negative1	I/II	Localized	T1-T2	N0	0-15	Yes1	No1	3.333333333	0
36388111	31-40	White	Metropolitan	$75,000-	2010-2018	Positive1	Positive1	I/II	Regional	T1-T2	N0	0-15	Yes1	No1	3.25	0
11261780	31-40	Black	Metropolitan	$75,000-	2010-2018	Negative1	Negative1	I/II	Localized	T1-T2	N0	0-15	No1	No1	2.5	0
55496283	18-30	White	Metropolitan	$75,000+	2010-2018	Negative1	Negative1	I/II	Localized	T1-T2	N0	0-15	Yes1	No1	2.75	0
63073861	18-30	White	Nonmetropolitan	$75,000-	2010-2018	Negative1	Negative1	I/II	Localized	T1-T2	N0	0-15	Yes1	PORT	2.416666667	0
36674300	31-40	White	Metropolitan	$75,000+	2010-2018	Negative1	Negative1	I/II	Localized	T1-T2	N0	0-15	No1	No1	2.5	0
36616123	31-40	White	Metropolitan	$75,000-	2010-2018	Positive1	Positive1	I/II	Localized	T1-T2	N0	0-15	Yes1	No1	2.75	0
50231747	31-40	White	Nonmetropolitan	$75,000-	2010-2018	Positive1	Positive1	I/II	Localized	T1-T2	N0	0-15	Yes1	No1	2.666666667	0
47067498	31-40	White	Metropolitan	$75,000-	2010-2018	Positive1	Positive1	I/II	Regional	T1-T2	N0	0-15	Yes1	PORT	2.166666667	0
55522174	31-40	White	Metropolitan	$75,000+	2010-2018	Positive1	Positive1	I/II	Regional	T1-T2	N0	0-15	Yes1	PORT	2.666666667	0
36728318	31-40	White	Metropolitan	$75,000+	2010-2018	Negative1	Negative1	I/II	Localized	T1-T2	N0	0-15	Yes1	PORT	2.833333333	0
4901684	31-40	Black	Metropolitan	$75,000+	1990-1999	Positive1	Negative1	III/IV	Localized	T1-T2	N0	0-15	No1	No1	2.916666667	0
4934224	31-40	White	Metropolitan	$75,000+	1990-1999	Positive1	Positive1	III/IV	Regional	T1-T2	N0	0-15	Yes1	PORT	2.916666667	0
482408	31-40	White	Metropolitan	$75,000+	1990-1999	Negative1	Negative1	III/IV	Localized	T1-T2	N0	0-15	No1	No1	28.75	0
26099966	18-30	White	Metropolitan	$75,000+	1990-1999	Negative1	Negative1	III/IV	Localized	T1-T2	N0	0-15	Yes1	No1	27.66666667	0
24034387	31-40	White	Metropolitan	$75,000+	1990-1999	Negative1	Negative1	III/IV	Localized	T1-T2	N0	0-15	Yes1	No1	2.416666667	0
25946805	31-40	White	Metropolitan	$75,000+	1990-1999	Positive1	Positive1	III/IV	Localized	T1-T2	N0	0-15	No1	No1	24.83333333	1
5015488	31-40	White	Metropolitan	$75,000+	1990-1999	Negative1	Negative1	III/IV	Localized	T1-T2	N0	0-15	Yes1	PORT	13.16666667	1
5043226	31-40	White	Metropolitan	$75,000+	1990-1999	Positive1	Negative1	III/IV	Localized	T1-T2	N0	0-15	Yes1	PORT	26.66666667	0
24394028	31-40	White	Metropolitan	$75,000+	1990-1999	Negative1	Negative1	III/IV	Localized	T1-T2	N0	0-15	Yes1	PORT	26.16666667	0
15808323	31-40	White	Metropolitan	$75,000+	1990-1999	Negative1	Negative1	III/IV	Localized	T1-T2	N0	0-15	No1	No1	3.916666667	0
21704492	31-40	Others	Metropolitan	$75,000-	1990-1999	Positive1	Positive1	III/IV	Localized	T1-T2	N0	0-15	No1	No1	25.66666667	0
21714697	18-30	White	Metropolitan	$75,000+	1990-1999	Negative1	Negative1	III/IV	Regional	T1-T2	N0	0-15	Yes1	PORT	15.66666667	1
25924731	31-40	White	Metropolitan	$75,000+	1990-1999	Positive1	Positive1	III/IV	Localized	T1-T2	N0	0-15	No1	No1	2.333333333	0
10576785	31-40	White	Metropolitan	$75,000-	1990-1999	Positive1	Negative1	III/IV	Localized	T1-T2	N0	0-15	Yes1	No1	16.58333333	0
15819232	31-40	White	Metropolitan	$75,000+	1990-1999	Positive1	Positive1	III/IV	Localized	T1-T2	N0	0-15	Yes1	No1	25.58333333	0
15817453	31-40	White	Metropolitan	$75,000-	1990-1999	Negative1	Negative1	III/IV	Localized	T1-T2	N0	0-15	Yes1	PORT	4.25	0
25992118	31-40	Black	Metropolitan	$75,000-	1990-1999	Negative1	Negative1	III/IV	Localized	T1-T2	N0	0-15	Yes1	No1	24.41666667	1
987	31-40	Others	Metropolitan	$75,000+	1990-1999	Positive1	Positive1	III/IV	Localized	T1-T2	N0	0-15	No1	No1	2.416666667	0
13918205	18-30	White	Nonmetropolitan	$75,000-	1990-1999	Negative1	Negative1	III/IV	Localized	T1-T2	N0	0-15	No1	No1	24	1
15864051	31-40	White	Metropolitan	$75,000+	1990-1999	Negative1	Negative1	III/IV	Localized	T1-T2	N0	0-15	Yes1	PORT	24.08333333	0
15859419	31-40	White	Metropolitan	$75,000+	1990-1999	Negative1	Negative1	III/IV	Localized	T1-T2	N0	0-15	Yes1	No1	4.333333333	0
655884	31-40	White	Metropolitan	$75,000+	1990-1999	Negative1	Negative1	III/IV	Localized	T1-T2	N0	0-15	Yes1	PORT	24	0
25845183	31-40	White	Metropolitan	$75,000-	1990-1999	Negative1	Negative1	III/IV	Localized	T1-T2	N0	0-15	No1	No1	24.41666667	0
21742567	31-40	Black	Metropolitan	$75,000-	1990-1999	Positive1	Positive1	III/IV	Localized	T1-T2	N0	0-15	No1	No1	4.583333333	0
699704	31-40	Others	Metropolitan	$75,000+	1990-1999	Negative1	Negative1	III/IV	Localized	T1-T2	N0	0-15	Yes1	No1	4.083333333	0
13930080	31-40	Others	Nonmetropolitan	$75,000-	1990-1999	Positive1	Positive1	III/IV	Localized	T1-T2	N0	0-15	No1	No1	3.416666667	0
13924423	18-30	White	Nonmetropolitan	$75,000-	1990-1999	Negative1	Negative1	III/IV	Localized	T1-T2	N0	0-15	Yes1	No1	23.33333333	0
25790105	31-40	White	Metropolitan	$75,000-	1990-1999	Positive1	Positive1	III/IV	Localized	T1-T2	N0	0-15	Yes1	No1	8.25	1
15894136	31-40	White	Metropolitan	$75,000+	1990-1999	Negative1	Negative1	III/IV	Localized	T1-T2	N0	0-15	No1	No1	21.41666667	0
21548352	31-40	White	Metropolitan	$75,000+	1990-1999	Negative1	Negative1	III/IV	Localized	T1-T2	N0	0-15	Yes1	No1	14.91666667	1
5146661	31-40	White	Metropolitan	$75,000+	1990-1999	Positive1	Positive1	III/IV	Localized	T1-T2	N0	0-15	Yes1	PORT	22.91666667	0
764750	31-40	Black	Metropolitan	$75,000+	1990-1999	Positive1	Positive1	III/IV	Localized	T1-T2	N0	0-15	No1	No1	4.833333333	0
5197103	31-40	White	Metropolitan	$75,000+	1990-1999	Positive1	Positive1	III/IV	Localized	T1-T2	N0	0-15	No1	No1	2.333333333	0
25703465	31-40	White	Metropolitan	$75,000-	1990-1999	Positive1	Positive1	III/IV	Localized	T1-T2	N0	0-15	Yes1	PORT	21.25	0
13959618	31-40	White	Metropolitan	$75,000-	1990-1999	Positive1	Positive1	III/IV	Localized	T1-T2	N0	0-15	No1	No1	2.5	0
25721229	31-40	White	Metropolitan	$75,000-	1990-1999	Negative1	Negative1	III/IV	Localized	T1-T2	N0	0-15	Yes1	PORT	21.91666667	0
62031813	31-40	Black	Metropolitan	$75,000-	2000-2009	Negative1	Negative1	III/IV	Localized	T1-T2	N0	0-15	Yes1	No1	20.16666667	0
53933538	31-40	White	Metropolitan	$75,000-	2000-2009	Negative1	Negative1	III/IV	Regional	T1-T2	N0	0-15	No1	No1	2.833333333	0
46198900	31-40	White	Nonmetropolitan	$75,000-	2000-2009	Negative1	Positive1	III/IV	Localized	T1-T2	N0	0-15	Yes1	PORT	20.5	1
10686350	31-40	White	Metropolitan	$75,000-	2000-2009	Negative1	Negative1	III/IV	Localized	T1-T2	N0	0-15	Yes1	No1	19.91666667	0
21816785	31-40	Black	Metropolitan	$75,000+	2000-2009	Positive1	Negative1	III/IV	Localized	T1-T2	N0	0-15	Yes1	No1	7.833333333	0
16040882	31-40	Black	Metropolitan	$75,000-	2000-2009	Positive1	Positive1	III/IV	Localized	T1-T2	N0	0-15	No1	No1	16.41666667	0
26415892	31-40	Others	Metropolitan	$75,000-	2000-2009	Negative1	Negative1	III/IV	Localized	T1-T2	N0	0-15	No1	No1	2.5	0
33881070	18-30	White	Metropolitan	$75,000+	2000-2009	Negative1	Negative1	III/IV	Localized	T1-T2	N0	0-15	Yes1	No1	15.75	0
5278968	31-40	White	Metropolitan	$75,000+	2000-2009	Negative1	Negative1	III/IV	Localized	T1-T2	N0	0-15	No1	No1	19.91666667	0
5262369	31-40	White	Metropolitan	$75,000+	2000-2009	Positive1	Positive1	III/IV	Localized	T1-T2	N0	0-15	Yes1	No1	19.75	0
21842386	31-40	Black	Metropolitan	$75,000+	2000-2009	Negative1	Negative1	III/IV	Localized	T1-T2	N0	0-15	Yes1	No1	17.33333333	0
5311764	31-40	White	Metropolitan	$75,000+	2000-2009	Positive1	Negative1	III/IV	Localized	T1-T2	N0	0-15	No1	No1	18.41666667	0
46320599	31-40	White	Metropolitan	$75,000-	2000-2009	Negative1	Negative1	III/IV	Localized	T1-T2	N0	0-15	Yes1	PORT	18.83333333	0
62126373	31-40	White	Nonmetropolitan	$75,000-	2000-2009	Positive1	Positive1	III/IV	Localized	T1-T2	N0	0-15	Yes1	PORT	18.5	0
62120074	31-40	White	Nonmetropolitan	$75,000-	2000-2009	Positive1	Negative1	III/IV	Localized	T1-T2	N0	0-15	Yes1	No1	18.41666667	0
26408378	31-40	White	Metropolitan	$75,000-	2000-2009	Positive1	Positive1	III/IV	Localized	T1-T2	N0	0-15	Yes1	No1	8.583333333	0
62122948	31-40	White	Metropolitan	$75,000-	2000-2009	Positive1	Positive1	III/IV	Localized	T1-T2	N0	0-15	No1	No1	18.5	0
54018542	31-40	White	Metropolitan	$75,000+	2000-2009	Positive1	Negative1	III/IV	Localized	T1-T2	N0	0-15	Yes1	No1	6.333333333	0
26597244	31-40	White	Metropolitan	$75,000-	2000-2009	Positive1	Positive1	III/IV	Localized	T1-T2	N0	0-15	No1	No1	4.416666667	0
49358723	31-40	White	Nonmetropolitan	$75,000-	2000-2009	Negative1	Negative1	III/IV	Regional	T1-T2	N0	0-15	Yes1	PORT	8.416666667	0
54034123	31-40	White	Metropolitan	$75,000-	2000-2009	Negative1	Negative1	III/IV	Localized	T1-T2	N0	0-15	Yes1	PORT	18.83333333	1
62106574	31-40	White	Nonmetropolitan	$75,000-	2000-2009	Positive1	Positive1	III/IV	Localized	T1-T2	N0	0-15	Yes1	No1	4.916666667	0
62163804	18-30	Black	Nonmetropolitan	$75,000-	2000-2009	Negative1	Negative1	III/IV	Localized	T1-T2	N0	0-15	Yes1	No1	3.833333333	0
49567566	31-40	Black	Metropolitan	$75,000-	2000-2009	Negative1	Negative1	III/IV	Localized	T1-T2	N0	0-15	No1	No1	3.916666667	0
9031232	31-40	Others	Metropolitan	$75,000+	2000-2009	Positive1	Negative1	III/IV	Localized	T1-T2	N0	0-15	Yes1	PORT	17.25	0
34061564	18-30	White	Metropolitan	$75,000+	2000-2009	Positive1	Negative1	III/IV	Localized	T1-T2	N0	0-15	No1	No1	17.91666667	0
62158213	31-40	White	Metropolitan	$75,000-	2000-2009	Negative1	Negative1	III/IV	Localized	T1-T2	N0	0-15	Yes1	No1	17.83333333	0
54144969	31-40	White	Metropolitan	$75,000-	2000-2009	Negative1	Negative1	III/IV	Localized	T1-T2	N0	0-15	Yes1	PORT	17.5	0
26612352	31-40	White	Metropolitan	$75,000-	2000-2009	Positive1	Positive1	III/IV	Localized	T1-T2	N0	0-15	Yes1	No1	8	0
46333942	31-40	White	Nonmetropolitan	$75,000-	2000-2009	Positive1	Positive1	III/IV	Localized	T1-T2	N0	0-15	Yes1	PORT	17.66666667	0
915630	31-40	White	Metropolitan	$75,000+	2000-2009	Negative1	Negative1	III/IV	Localized	T1-T2	N0	0-15	Yes1	PORT	8.666666667	0
62259305	18-30	Black	Metropolitan	$75,000+	2000-2009	Positive1	Positive1	III/IV	Localized	T1-T2	N0	0-15	Yes1	PORT	16.16666667	0
942206	31-40	Black	Metropolitan	$75,000+	2000-2009	Negative1	Negative1	III/IV	Localized	T1-T2	N0	0-15	Yes1	PORT	16.41666667	1
26754683	31-40	Black	Metropolitan	$75,000-	2000-2009	Negative1	Positive1	III/IV	Localized	T1-T2	N0	0-15	No1	No1	16	0
34243278	31-40	Black	Metropolitan	$75,000+	2000-2009	Positive1	Positive1	III/IV	Localized	T1-T2	N0	0-15	No1	No1	16.5	0
21870739	31-40	Black	Metropolitan	$75,000+	2000-2009	Negative1	Negative1	III/IV	Localized	T1-T2	N0	0-15	Yes1	PORT	16.66666667	0
26786889	31-40	Others	Metropolitan	$75,000-	2000-2009	Negative1	Negative1	III/IV	Localized	T1-T2	N0	0-15	No1	No1	16.33333333	0
54160267	18-30	White	Metropolitan	$75,000-	2000-2009	Negative1	Negative1	III/IV	Localized	T1-T2	N0	0-15	Yes1	No1	16.91666667	0
46384523	18-30	White	Metropolitan	$75,000+	2000-2009	Positive1	Positive1	III/IV	Localized	T1-T2	N0	0-15	Yes1	PORT	3.583333333	0
14027389	18-30	White	Nonmetropolitan	$75,000-	2000-2009	Negative1	Negative1	III/IV	Localized	T1-T2	N0	0-15	Yes1	PORT	3.833333333	0
34262008	31-40	White	Metropolitan	$75,000-	2000-2009	Negative1	Negative1	III/IV	Localized	T1-T2	N0	0-15	No1	No1	16.41666667	0
26754001	31-40	White	Metropolitan	$75,000-	2000-2009	Positive1	Positive1	III/IV	Localized	T1-T2	N0	0-15	No1	PORT	16.16666667	0
46362407	31-40	White	Nonmetropolitan	$75,000-	2000-2009	Positive1	Positive1	III/IV	Localized	T1-T2	N0	0-15	Yes1	No1	16.83333333	1
10834070	31-40	White	Nonmetropolitan	$75,000-	2000-2009	Positive1	Positive1	III/IV	Localized	T1-T2	N0	0-15	No1	No1	8.5	0
20033471	31-40	White	Nonmetropolitan	$75,000+	2000-2009	Positive1	Positive1	III/IV	Localized	T1-T2	N0	0-15	Yes1	No1	4.416666667	0
49762008	31-40	White	Metropolitan	$75,000-	2000-2009	Positive1	Positive1	III/IV	Localized	T1-T2	N0	0-15	No1	No1	4.25	0
21905900	31-40	Black	Metropolitan	$75,000+	2000-2009	Negative1	Negative1	III/IV	Localized	T1-T2	N0	0-15	Yes1	No1	15	0
49645778	31-40	Black	Metropolitan	$75,000-	2000-2009	Negative1	Negative1	III/IV	Regional	T1-T2	N0	0-15	Yes1	No1	15.83333333	0
46413686	31-40	Black	Nonmetropolitan	$75,000-	2000-2009	Positive1	Positive1	III/IV	Localized	T1-T2	N0	0-15	Yes1	PORT	10.66666667	0
34313072	31-40	White	Metropolitan	$75,000-	2000-2009	Positive1	Positive1	III/IV	Regional	T1-T2	N0	0-15	No1	No1	6.416666667	0
54410344	31-40	White	Metropolitan	$75,000+	2000-2009	Negative1	Negative1	III/IV	Regional	T1-T2	N0	0-15	Yes1	No1	11.66666667	0
62336732	31-40	White	Metropolitan	$75,000-	2000-2009	Positive1	Positive1	III/IV	Localized	T1-T2	N0	0-15	Yes1	No1	6.25	0
46443555	31-40	White	Nonmetropolitan	$75,000-	2000-2009	Positive1	Positive1	III/IV	Localized	T1-T2	N0	0-15	No1	No1	13.66666667	1
54366790	31-40	Black	Metropolitan	$75,000-	2000-2009	Negative1	Negative1	III/IV	Localized	T1-T2	N0	0-15	Yes1	No1	14.66666667	0
34539782	31-40	Others	Metropolitan	$75,000+	2000-2009	Negative1	Negative1	III/IV	Localized	T1-T2	N0	0-15	No1	No1	14.5	0
49509039	18-30	White	Metropolitan	$75,000-	2000-2009	Negative1	Negative1	III/IV	Localized	T1-T2	N0	0-15	Yes1	No1	14.5	0
21928104	31-40	White	Metropolitan	$75,000-	2000-2009	Negative1	Negative1	III/IV	Localized	T1-T2	N0	0-15	Yes1	No1	2.666666667	0
62330612	31-40	White	Metropolitan	$75,000-	2000-2009	Positive1	Positive1	III/IV	Localized	T1-T2	N0	0-15	No1	No1	14	0
14050401	31-40	White	Metropolitan	$75,000-	2000-2009	Negative1	Negative1	III/IV	Localized	T1-T2	N0	0-15	Yes1	PORT	3.666666667	0
1016376	31-40	White	Metropolitan	$75,000+	2000-2009	Negative1	Negative1	III/IV	Localized	T1-T2	N0	0-15	Yes1	PORT	14.83333333	0
62319417	31-40	White	Metropolitan	$75,000+	2000-2009	Negative1	Negative1	III/IV	Localized	T1-T2	N0	0-15	Yes1	No1	3.25	0
54516387	18-30	Black	Metropolitan	$75,000+	2000-2009	Negative1	Negative1	III/IV	Localized	T1-T2	N0	0-15	Yes1	PORT	13.08333333	1
21979541	31-40	Black	Metropolitan	$75,000-	2000-2009	Negative1	Negative1	III/IV	Localized	T1-T2	N0	0-15	Yes1	No1	12.33333333	0
54508744	18-30	Others	Metropolitan	$75,000-	2000-2009	Negative1	Negative1	III/IV	Localized	T1-T2	N0	0-15	Yes1	No1	13	0
34842149	18-30	White	Metropolitan	$75,000+	2000-2009	Negative1	Negative1	III/IV	Localized	T1-T2	N0	0-15	Yes1	PORT	2.416666667	0
46500456	18-30	White	Nonmetropolitan	$75,000-	2000-2009	Negative1	Negative1	III/IV	Localized	T1-T2	N0	0-15	Yes1	PORT	13.58333333	0
26967242	31-40	White	Metropolitan	$75,000-	2000-2009	Negative1	Negative1	III/IV	Localized	T1-T2	N0	0-15	Yes1	No1	13.16666667	1
34789847	31-40	White	Metropolitan	$75,000+	2000-2009	Positive1	Positive1	III/IV	Localized	T1-T2	N0	0-15	No1	No1	7.5	0
1061024	31-40	White	Metropolitan	$75,000+	2000-2009	Negative1	Negative1	III/IV	Localized	T1-T2	N0	0-15	Yes1	PORT	3.5	0
62427571	31-40	White	Metropolitan	$75,000-	2000-2009	Negative1	Negative1	III/IV	Localized	T1-T2	N0	0-15	No1	No1	13.16666667	0
5485268	31-40	White	Metropolitan	$75,000+	2000-2009	Negative1	Negative1	III/IV	Localized	T1-T2	N0	0-15	No1	No1	13.16666667	0
46496225	31-40	White	Nonmetropolitan	$75,000-	2000-2009	Positive1	Negative1	III/IV	Localized	T1-T2	N0	0-15	Yes1	No1	6.166666667	0
46579196	18-30	Black	Metropolitan	$75,000-	2000-2009	Negative1	Negative1	III/IV	Localized	T1-T2	N0	0-15	Yes1	No1	12.16666667	0
21980699	31-40	Black	Metropolitan	$75,000-	2000-2009	Negative1	Negative1	III/IV	Localized	T1-T2	N0	0-15	Yes1	No1	12	0
62434259	31-40	Black	Nonmetropolitan	$75,000-	2000-2009	Negative1	Negative1	III/IV	Localized	T1-T2	N0	0-15	Yes1	No1	12.16666667	0
21977955	31-40	Black	Metropolitan	$75,000-	2000-2009	Negative1	Negative1	III/IV	Localized	T1-T2	N0	0-15	No1	No1	12	0
24277707	31-40	Others	Metropolitan	$75,000+	2000-2009	Positive1	Negative1	III/IV	Localized	T1-T2	N0	0-15	Yes1	No1	2.25	0
34818579	31-40	White	Metropolitan	$75,000+	2000-2009	Negative1	Negative1	III/IV	Localized	T1-T2	N0	0-15	Yes1	No1	12.91666667	0
14093081	31-40	White	Metropolitan	$75,000-	2000-2009	Negative1	Negative1	III/IV	Localized	T1-T2	N0	0-15	No1	No1	12.16666667	0
16301190	31-40	White	Metropolitan	$75,000+	2000-2009	Positive1	Positive1	III/IV	Localized	T1-T2	N0	0-15	Yes1	No1	12.5	0
49434401	31-40	White	Metropolitan	$75,000-	2000-2009	Positive1	Positive1	III/IV	Localized	T1-T2	N0	0-15	Yes1	No1	12.58333333	0
54561023	31-40	White	Metropolitan	$75,000-	2000-2009	Negative1	Negative1	III/IV	Localized	T1-T2	N0	0-15	Yes1	No1	2.833333333	0
54540517	31-40	White	Metropolitan	$75,000+	2000-2009	Negative1	Negative1	III/IV	Localized	T1-T2	N0	0-15	No1	No1	12.83333333	0
27049606	31-40	Black	Metropolitan	$75,000-	2000-2009	Positive1	Negative1	III/IV	Localized	T1-T2	N0	0-15	No1	PORT	5.083333333	0
54700226	31-40	Black	Metropolitan	$75,000-	2000-2009	Negative1	Negative1	III/IV	Localized	T1-T2	N0	0-15	No1	PORT	11.08333333	0
54774062	31-40	Black	Metropolitan	$75,000-	2000-2009	Negative1	Negative1	III/IV	Localized	T1-T2	N0	0-15	Yes1	No1	4.083333333	0
62489587	31-40	Black	Metropolitan	$75,000-	2000-2009	Negative1	Negative1	III/IV	Localized	T1-T2	N0	0-15	Yes1	No1	3.583333333	0
62473998	31-40	Black	Metropolitan	$75,000+	2000-2009	Negative1	Negative1	III/IV	Localized	T1-T2	N0	0-15	Yes1	No1	2	0
27050880	31-40	Others	Metropolitan	$75,000-	2000-2009	Negative1	Negative1	III/IV	Localized	T1-T2	N0	0-15	Yes1	No1	11.75	0
46596644	18-30	White	Metropolitan	$75,000-	2000-2009	Negative1	Negative1	III/IV	Localized	T1-T2	N0	0-15	Yes1	No1	11.41666667	0
1151339	18-30	White	Metropolitan	$75,000+	2000-2009	Negative1	Negative1	III/IV	Localized	T1-T2	N0	0-15	No1	No1	3.333333333	0
46601109	18-30	White	Nonmetropolitan	$75,000-	2000-2009	Negative1	Negative1	III/IV	Localized	T1-T2	N0	0-15	No1	PORT	11.41666667	0
21986627	18-30	White	Metropolitan	$75,000+	2000-2009	Positive1	Negative1	III/IV	Localized	T1-T2	N0	0-15	Yes1	No1	11.91666667	0
27074673	31-40	White	Metropolitan	$75,000-	2000-2009	Positive1	Negative1	III/IV	Localized	T1-T2	N0	0-15	Yes1	PORT	10.33333333	0
27042811	31-40	White	Metropolitan	$75,000-	2000-2009	Negative1	Negative1	III/IV	Localized	T1-T2	N0	0-15	No1	No1	11.83333333	1
35011826	31-40	White	Metropolitan	$75,000-	2000-2009	Negative1	Negative1	III/IV	Localized	T1-T2	N0	0-15	Yes1	No1	9.833333333	1
62534380	31-40	White	Metropolitan	$75,000-	2000-2009	Negative1	Positive1	III/IV	Localized	T1-T2	N0	0-15	No1	No1	11.41666667	0
62541771	31-40	Black	Metropolitan	$75,000-	2010-2018	Positive1	Positive1	III/IV	Localized	T1-T2	N0	0-15	Yes1	No1	7.333333333	0
22031974	18-30	White	Metropolitan	$75,000-	2010-2018	Negative1	Positive1	III/IV	Localized	T1-T2	N0	0-15	Yes1	No1	3.833333333	0
35211173	31-40	White	Metropolitan	$75,000-	2010-2018	Negative1	Negative1	III/IV	Localized	T1-T2	N0	0-15	Yes1	No1	10.25	0
62548590	31-40	White	Nonmetropolitan	$75,000-	2010-2018	Negative1	Negative1	III/IV	Localized	T1-T2	N0	0-15	Yes1	No1	10.33333333	0
5594852	31-40	White	Metropolitan	$75,000+	2010-2018	Negative1	Negative1	III/IV	Localized	T1-T2	N0	0-15	No1	No1	10.08333333	0
24302750	31-40	White	Metropolitan	$75,000+	2010-2018	Positive1	Positive1	III/IV	Regional	T1-T2	N0	0-15	No1	No1	10.58333333	0
35221817	31-40	White	Metropolitan	$75,000+	2010-2018	Positive1	Positive1	III/IV	Localized	T1-T2	N0	0-15	Yes1	No1	10.25	0
22030587	31-40	White	Metropolitan	$75,000-	2010-2018	Positive1	Negative1	III/IV	Localized	T1-T2	N0	0-15	Yes1	No1	10.08333333	0
46656830	31-40	White	Nonmetropolitan	$75,000-	2010-2018	Negative1	Negative1	III/IV	Localized	T1-T2	N0	0-15	Yes1	PORT	10.33333333	0
22067277	31-40	Black	Metropolitan	$75,000-	2010-2018	Negative1	Negative1	III/IV	Localized	T1-T2	N0	0-15	Yes1	No1	9.083333333	0
35281405	31-40	Black	Metropolitan	$75,000-	2010-2018	Negative1	Negative1	III/IV	Localized	T1-T2	N0	0-15	Yes1	No1	9.916666667	0
27228884	31-40	White	Metropolitan	$75,000-	2010-2018	Positive1	Negative1	III/IV	Localized	T1-T2	N0	0-15	Yes1	No1	8.333333333	0
14142354	31-40	White	Metropolitan	$75,000-	2010-2018	Negative1	Negative1	III/IV	Localized	T1-T2	N0	0-15	Yes1	No1	9.25	0
54817721	31-40	White	Metropolitan	$75,000+	2010-2018	Positive1	Negative1	III/IV	Localized	T1-T2	N0	0-15	No1	No1	9.5	0
54832540	31-40	White	Metropolitan	$75,000+	2010-2018	Negative1	Positive1	III/IV	Localized	T1-T2	N0	0-15	Yes1	No1	9.416666667	0
54881508	31-40	White	Metropolitan	$75,000+	2010-2018	Positive1	Positive1	III/IV	Localized	T1-T2	N0	0-15	Yes1	No1	9.083333333	0
35321287	31-40	White	Metropolitan	$75,000-	2010-2018	Positive1	Positive1	III/IV	Localized	T1-T2	N0	0-15	Yes1	PORT	6	0
46712684	31-40	White	Nonmetropolitan	$75,000-	2010-2018	Positive1	Positive1	III/IV	Localized	T1-T2	N0	0-15	Yes1	No1	4.666666667	0
1259705	18-30	Black	Metropolitan	$75,000+	2010-2018	Negative1	Negative1	III/IV	Localized	T1-T2	N0	0-15	Yes1	PORT	8.583333333	0
62650347	31-40	Black	Nonmetropolitan	$75,000-	2010-2018	Negative1	Negative1	III/IV	Localized	T1-T2	N0	0-15	Yes1	PORT	8.583333333	0
54891619	31-40	Black	Metropolitan	$75,000-	2010-2018	Positive1	Positive1	III/IV	Localized	T1-T2	N0	0-15	Yes1	PORT	8.833333333	0
54976561	18-30	Others	Metropolitan	$75,000+	2010-2018	Positive1	Positive1	III/IV	Localized	T1-T2	N0	0-15	Yes1	PORT	6.583333333	0
27323009	31-40	Others	Metropolitan	$75,000-	2010-2018	Positive1	Positive1	III/IV	Localized	T1-T2	N0	0-15	No1	No1	3.083333333	0
35605563	31-40	Others	Metropolitan	$75,000+	2010-2018	Positive1	Positive1	III/IV	Localized	T1-T2	N0	0-15	Yes1	No1	5.583333333	0
54952082	31-40	Others	Metropolitan	$75,000-	2010-2018	Positive1	Positive1	III/IV	Localized	T1-T2	N0	0-15	Yes1	No1	8.333333333	0
35524054	31-40	Others	Metropolitan	$75,000-	2010-2018	Positive1	Positive1	III/IV	Localized	T1-T2	N0	0-15	Yes1	No1	8.666666667	0
27287359	31-40	Others	Metropolitan	$75,000-	2010-2018	Positive1	Positive1	III/IV	Localized	T1-T2	N0	0-15	No1	No1	8.75	0
27288189	31-40	Others	Metropolitan	$75,000-	2010-2018	Positive1	Positive1	III/IV	Localized	T1-T2	N0	0-15	Yes1	No1	8.5	1
1239896	18-30	White	Metropolitan	$75,000+	2010-2018	Negative1	Negative1	III/IV	Localized	T1-T2	N0	0-15	Yes1	No1	3.916666667	0
27320230	18-30	White	Metropolitan	$75,000-	2010-2018	Negative1	Positive1	III/IV	Localized	T1-T2	N0	0-15	Yes1	No1	8.166666667	0
35554912	18-30	White	Metropolitan	$75,000-	2010-2018	Positive1	Positive1	III/IV	Localized	T1-T2	N0	0-15	No1	No1	7.5	0
35536591	31-40	White	Metropolitan	$75,000-	2010-2018	Positive1	Positive1	III/IV	Localized	T1-T2	N0	0-15	Yes1	No1	8.416666667	0
27271936	31-40	White	Metropolitan	$75,000-	2010-2018	Negative1	Negative1	III/IV	Regional	T1-T2	N0	0-15	Yes1	No1	8.666666667	0
35553790	31-40	White	Metropolitan	$75,000-	2010-2018	Negative1	Negative1	III/IV	Localized	T1-T2	N0	0-15	Yes1	No1	8.5	0
27318908	31-40	White	Metropolitan	$75,000-	2010-2018	Negative1	Positive1	III/IV	Localized	T1-T2	N0	0-15	No1	No1	8.333333333	0
35543135	31-40	White	Metropolitan	$75,000+	2010-2018	Positive1	Positive1	III/IV	Localized	T1-T2	N0	0-15	Yes1	No1	3.083333333	0
5659785	31-40	White	Metropolitan	$75,000-	2010-2018	Positive1	Positive1	III/IV	Localized	T1-T2	N0	0-15	Yes1	PORT	7.5	1
35588147	31-40	White	Metropolitan	$75,000-	2010-2018	Negative1	Negative1	III/IV	Localized	T1-T2	N0	0-15	Yes1	No1	8.333333333	0
35541174	31-40	White	Metropolitan	$75,000-	2010-2018	Negative1	Negative1	III/IV	Localized	T1-T2	N0	0-15	Yes1	No1	8.5	0
27293633	31-40	White	Metropolitan	$75,000-	2010-2018	Negative1	Negative1	III/IV	Localized	T1-T2	N0	0-15	Yes1	No1	7.916666667	0
27275224	31-40	White	Metropolitan	$75,000-	2010-2018	Positive1	Positive1	III/IV	Localized	T1-T2	N0	0-15	Yes1	PORT	8.75	0
46724582	31-40	White	Nonmetropolitan	$75,000-	2010-2018	Positive1	Positive1	III/IV	Localized	T1-T2	N0	0-15	Yes1	No1	8.916666667	0
22094579	31-40	Black	Metropolitan	$75,000-	2010-2018	Negative1	Negative1	III/IV	Localized	T1-T2	N0	0-15	Yes1	PORT	7.666666667	0
55012275	31-40	Black	Metropolitan	$75,000+	2010-2018	Negative1	Negative1	III/IV	Localized	T1-T2	N0	0-15	Yes1	No1	7.583333333	0
1300439	31-40	Others	Metropolitan	$75,000+	2010-2018	Positive1	Positive1	III/IV	Localized	T1-T2	N0	0-15	Yes1	No1	7.25	0
35701918	31-40	Others	Metropolitan	$75,000+	2010-2018	Negative1	Negative1	III/IV	Localized	T1-T2	N0	0-15	Yes1	No1	7.5	0
22102614	18-30	White	Metropolitan	$75,000-	2010-2018	Negative1	Negative1	III/IV	Localized	T1-T2	N0	0-15	Yes1	No1	7.416666667	0
55047766	31-40	White	Metropolitan	$75,000-	2010-2018	Positive1	Positive1	III/IV	Regional	T1-T2	N0	0-15	Yes1	PORT	7.083333333	0
11074100	31-40	White	Metropolitan	$75,000-	2010-2018	Negative1	Negative1	III/IV	Localized	T1-T2	N0	0-15	Yes1	No1	7.833333333	0
54981456	31-40	White	Metropolitan	$75,000-	2010-2018	Negative1	Negative1	III/IV	Localized	T1-T2	N0	0-15	Yes1	No1	7.916666667	0
35672663	31-40	White	Metropolitan	$75,000-	2010-2018	Positive1	Positive1	III/IV	Localized	T1-T2	N0	0-15	Yes1	No1	4.083333333	0
46775204	31-40	White	Nonmetropolitan	$75,000-	2010-2018	Negative1	Negative1	III/IV	Localized	T1-T2	N0	0-15	Yes1	No1	3.166666667	0
35824580	31-40	White	Metropolitan	$75,000-	2010-2018	Negative1	Negative1	III/IV	Localized	T1-T2	N0	0-15	Yes1	No1	5.166666667	0
55012531	31-40	White	Metropolitan	$75,000+	2010-2018	Negative1	Negative1	III/IV	Localized	T1-T2	N0	0-15	No1	PORT	2.416666667	0
55025762	31-40	White	Metropolitan	$75,000+	2010-2018	Positive1	Positive1	III/IV	Localized	T1-T2	N0	0-15	Yes1	PORT	7	0
1271018	31-40	White	Metropolitan	$75,000+	2010-2018	Negative1	Negative1	III/IV	Localized	T1-T2	N0	0-15	Yes1	No1	7.833333333	0
27370096	31-40	White	Metropolitan	$75,000-	2010-2018	Negative1	Negative1	III/IV	Localized	T1-T2	N0	0-15	Yes1	No1	7.666666667	0
35772155	31-40	White	Metropolitan	$75,000-	2010-2018	Positive1	Positive1	III/IV	Localized	T1-T2	N0	0-15	Yes1	No1	7.166666667	0
35815522	31-40	White	Nonmetropolitan	$75,000-	2010-2018	Negative1	Negative1	III/IV	Localized	T1-T2	N0	0-15	No1	No1	7.333333333	0
54984378	31-40	White	Metropolitan	$75,000-	2010-2018	Positive1	Positive1	III/IV	Localized	T1-T2	N0	0-15	Yes1	PORT	7.916666667	0
62732499	31-40	White	Metropolitan	$75,000+	2010-2018	Negative1	Negative1	III/IV	Localized	T1-T2	N0	0-15	No1	No1	7.25	0
5728050	31-40	White	Metropolitan	$75,000-	2010-2018	Positive1	Positive1	III/IV	Localized	T1-T2	N0	0-15	Yes1	No1	7.333333333	0
27359343	31-40	White	Metropolitan	$75,000-	2010-2018	Positive1	Positive1	III/IV	Localized	T1-T2	N0	0-15	Yes1	No1	4.25	0
27384239	31-40	White	Metropolitan	$75,000-	2010-2018	Positive1	Positive1	III/IV	Localized	T1-T2	N0	0-15	Yes1	No1	7.25	0
22147584	31-40	Black	Metropolitan	$75,000-	2010-2018	Negative1	Negative1	III/IV	Localized	T1-T2	N0	0-15	Yes1	No1	6.083333333	0
22140064	18-30	Others	Metropolitan	$75,000-	2010-2018	Positive1	Positive1	III/IV	Localized	T1-T2	N0	0-15	No1	No1	6.25	0
36125972	31-40	White	Metropolitan	$75,000-	2010-2018	Positive1	Positive1	III/IV	Localized	T1-T2	N0	0-15	Yes1	No1	6.083333333	0
35827778	31-40	White	Metropolitan	$75,000+	2010-2018	Positive1	Positive1	III/IV	Localized	T1-T2	N0	0-15	Yes1	No1	6.916666667	0
55139726	31-40	White	Metropolitan	$75,000-	2010-2018	Positive1	Positive1	III/IV	Localized	T1-T2	N0	0-15	Yes1	No1	6.25	0
14184944	31-40	White	Metropolitan	$75,000-	2010-2018	Negative1	Negative1	III/IV	Localized	T1-T2	N0	0-15	Yes1	No1	6.666666667	1
62749336	31-40	White	Metropolitan	$75,000-	2010-2018	Positive1	Positive1	III/IV	Localized	T1-T2	N0	0-15	Yes1	No1	6.833333333	0
5747135	31-40	White	Metropolitan	$75,000-	2010-2018	Negative1	Negative1	III/IV	Localized	T1-T2	N0	0-15	Yes1	PORT	6.916666667	0
35893840	31-40	White	Metropolitan	$75,000+	2010-2018	Positive1	Positive1	III/IV	Localized	T1-T2	N0	0-15	Yes1	No1	6.416666667	0
35936918	31-40	White	Metropolitan	$75,000-	2010-2018	Negative1	Negative1	III/IV	Localized	T1-T2	N0	0-15	Yes1	PORT	3.416666667	0
27435572	31-40	White	Metropolitan	$75,000-	2010-2018	Negative1	Negative1	III/IV	Localized	T1-T2	N0	0-15	Yes1	No1	4.75	0
22150784	31-40	Black	Metropolitan	$75,000-	2010-2018	Positive1	Positive1	III/IV	Localized	T1-T2	N0	0-15	Yes1	No1	5.583333333	0
27558096	31-40	Black	Metropolitan	$75,000-	2010-2018	Positive1	Positive1	III/IV	Localized	T1-T2	N0	0-15	Yes1	No1	5.083333333	0
50117595	31-40	Black	Metropolitan	$75,000-	2010-2018	Positive1	Negative1	III/IV	Localized	T1-T2	N0	0-15	Yes1	No1	5.416666667	0
46886712	31-40	Black	Metropolitan	$75,000-	2010-2018	Positive1	Positive1	III/IV	Localized	T1-T2	N0	0-15	Yes1	No1	5.666666667	0
27518305	31-40	Black	Metropolitan	$75,000-	2010-2018	Positive1	Positive1	III/IV	Localized	T1-T2	N0	0-15	Yes1	No1	5.25	0
27555897	31-40	Black	Metropolitan	$75,000-	2010-2018	Negative1	Negative1	III/IV	Localized	T1-T2	N0	0-15	Yes1	No1	5	0
36116828	31-40	Others	Metropolitan	$75,000-	2010-2018	Negative1	Negative1	III/IV	Localized	T1-T2	N0	0-15	Yes1	No1	5.416666667	0
36038729	31-40	Others	Metropolitan	$75,000+	2010-2018	Positive1	Negative1	III/IV	Localized	T1-T2	N0	0-15	Yes1	No1	5.75	0
55222144	31-40	Others	Metropolitan	$75,000-	2010-2018	Negative1	Negative1	III/IV	Localized	T1-T2	N0	0-15	Yes1	No1	5.25	0
36037247	18-30	White	Metropolitan	$75,000+	2010-2018	Negative1	Negative1	III/IV	Localized	T1-T2	N0	0-15	No1	No1	5.666666667	0
27532303	31-40	White	Metropolitan	$75,000-	2010-2018	Negative1	Negative1	III/IV	Localized	T1-T2	N0	0-15	Yes1	No1	5.333333333	0
27556460	31-40	White	Metropolitan	$75,000-	2010-2018	Negative1	Negative1	III/IV	Localized	T1-T2	N0	0-15	Yes1	No1	5.166666667	0
36021191	31-40	White	Metropolitan	$75,000+	2010-2018	Negative1	Negative1	III/IV	Localized	T1-T2	N0	0-15	Yes1	No1	5.75	0
24396470	31-40	White	Metropolitan	$75,000+	2010-2018	Positive1	Positive1	III/IV	Localized	T1-T2	N0	0-15	Yes1	No1	5.666666667	0
55225992	31-40	White	Metropolitan	$75,000+	2010-2018	Positive1	Positive1	III/IV	Localized	T1-T2	N0	0-15	Yes1	PORT	5.416666667	0
16628525	31-40	White	Nonmetropolitan	$75,000-	2010-2018	Positive1	Positive1	III/IV	Localized	T1-T2	N0	0-15	No1	No1	5.333333333	0
27486070	31-40	White	Metropolitan	$75,000-	2010-2018	Negative1	Positive1	III/IV	Localized	T1-T2	N0	0-15	Yes1	No1	5.833333333	0
36021638	31-40	White	Metropolitan	$75,000+	2010-2018	Negative1	Negative1	III/IV	Localized	T1-T2	N0	0-15	Yes1	PORT	5.833333333	0
24416809	31-40	White	Metropolitan	$75,000+	2010-2018	Positive1	Positive1	III/IV	Localized	T1-T2	N0	0-15	Yes1	No1	4.916666667	0
46893684	31-40	White	Metropolitan	$75,000-	2010-2018	Positive1	Positive1	III/IV	Localized	T1-T2	N0	0-15	Yes1	PORT	5.416666667	0
5783855	31-40	White	Metropolitan	$75,000-	2010-2018	Negative1	Positive1	III/IV	Localized	T1-T2	N0	0-15	Yes1	No1	5.083333333	0
36026033	31-40	White	Nonmetropolitan	$75,000-	2010-2018	Positive1	Positive1	III/IV	Localized	T1-T2	N0	0-15	Yes1	No1	5.833333333	0
36084000	31-40	White	Metropolitan	$75,000-	2010-2018	Negative1	Negative1	III/IV	Localized	T1-T2	N0	0-15	Yes1	No1	5.583333333	0
27507172	31-40	White	Metropolitan	$75,000-	2010-2018	Positive1	Positive1	III/IV	Localized	T1-T2	N0	0-15	Yes1	No1	3.75	0
46942696	31-40	Black	Metropolitan	$75,000-	2010-2018	Negative1	Negative1	III/IV	Localized	T1-T2	N0	0-15	No1	No1	4.25	0
50148978	18-30	White	Metropolitan	$75,000-	2010-2018	Negative1	Negative1	III/IV	Localized	T1-T2	N0	0-15	Yes1	No1	4.416666667	0
1395845	31-40	White	Metropolitan	$75,000+	2010-2018	Negative1	Negative1	III/IV	Localized	T1-T2	N0	0-15	Yes1	No1	4.75	0
55287555	31-40	White	Metropolitan	$75,000+	2010-2018	Negative1	Negative1	III/IV	Localized	T1-T2	N0	0-15	Yes1	No1	3.666666667	0
55337683	31-40	White	Metropolitan	$75,000-	2010-2018	Positive1	Negative1	III/IV	Localized	T1-T2	N0	0-15	No1	No1	4.75	0
27583494	31-40	White	Metropolitan	$75,000-	2010-2018	Negative1	Negative1	III/IV	Localized	T1-T2	N0	0-15	Yes1	No1	4.833333333	0
20329377	31-40	White	Metropolitan	$75,000-	2010-2018	Positive1	Positive1	III/IV	Localized	T1-T2	N0	0-15	No1	No1	4.333333333	0
55350538	31-40	White	Metropolitan	$75,000+	2010-2018	Positive1	Negative1	III/IV	Localized	T1-T2	N0	0-15	Yes1	No1	4	0
5845022	31-40	White	Metropolitan	$75,000-	2010-2018	Positive1	Negative1	III/IV	Localized	T1-T2	N0	0-15	Yes1	No1	4.166666667	0
46938166	31-40	White	Nonmetropolitan	$75,000-	2010-2018	Positive1	Positive1	III/IV	Localized	T1-T2	N0	0-15	Yes1	No1	4.833333333	0
55314884	31-40	White	Metropolitan	$75,000+	2010-2018	Negative1	Negative1	III/IV	Localized	T1-T2	N0	0-15	Yes1	No1	4.333333333	0
36210119	31-40	White	Metropolitan	$75,000+	2010-2018	Negative1	Negative1	III/IV	Regional	T1-T2	N0	0-15	Yes1	No1	4.833333333	0
55343970	31-40	White	Metropolitan	$75,000+	2010-2018	Negative1	Negative1	III/IV	Localized	T1-T2	N0	0-15	Yes1	PORT	4	0
5826455	31-40	White	Metropolitan	$75,000+	2010-2018	Negative1	Negative1	III/IV	Localized	T1-T2	N0	0-15	Yes1	No1	4.833333333	0
5830698	31-40	White	Metropolitan	$75,000+	2010-2018	Positive1	Negative1	III/IV	Localized	T1-T2	N0	0-15	Yes1	PORT	4.083333333	0
14214477	31-40	White	Metropolitan	$75,000-	2010-2018	Negative1	Negative1	III/IV	Localized	T1-T2	N0	0-15	Yes1	PORT	4.416666667	0
55268785	31-40	White	Metropolitan	$75,000+	2010-2018	Negative1	Negative1	III/IV	Localized	T1-T2	N0	0-15	Yes1	No1	4.583333333	0
11212288	18-30	Black	Metropolitan	$75,000-	2010-2018	Positive1	Negative1	III/IV	Localized	T1-T2	N0	0-15	Yes1	No1	3.833333333	0
22230740	31-40	Black	Metropolitan	$75,000+	2010-2018	Positive1	Positive1	III/IV	Localized	T1-T2	N0	0-15	Yes1	No1	3.25	0
46975862	31-40	Black	Metropolitan	$75,000-	2010-2018	Negative1	Negative1	III/IV	Localized	T1-T2	N0	0-15	Yes1	PORT	3.75	0
55348902	31-40	Others	Metropolitan	$75,000+	2010-2018	Positive1	Positive1	III/IV	Localized	T1-T2	N0	0-15	Yes1	PORT	3.916666667	0
27699772	31-40	Others	Metropolitan	$75,000-	2010-2018	Negative1	Positive1	III/IV	Localized	T1-T2	N0	0-15	Yes1	No1	3.25	0
47008703	18-30	White	Metropolitan	$75,000-	2010-2018	Positive1	Negative1	III/IV	Localized	T1-T2	N0	0-15	Yes1	No1	3.083333333	0
27631046	18-30	White	Metropolitan	$75,000-	2010-2018	Negative1	Negative1	III/IV	Localized	T1-T2	N0	0-15	Yes1	No1	3.666666667	0
36453914	18-30	White	Metropolitan	$75,000-	2010-2018	Negative1	Positive1	III/IV	Localized	T1-T2	N0	0-15	Yes1	No1	3.25	0
5851923	18-30	White	Metropolitan	$75,000+	2010-2018	Positive1	Positive1	III/IV	Localized	T1-T2	N0	0-15	Yes1	No1	3	0
5874892	31-40	White	Metropolitan	$75,000+	2010-2018	Negative1	Negative1	III/IV	Localized	T1-T2	N0	0-15	Yes1	PORT	3.166666667	0
27695658	31-40	White	Metropolitan	$75,000-	2010-2018	Negative1	Negative1	III/IV	Localized	T1-T2	N0	0-15	Yes1	No1	3.416666667	0
55381998	31-40	White	Metropolitan	$75,000+	2010-2018	Positive1	Positive1	III/IV	Localized	T1-T2	N0	0-15	No1	No1	3.75	0
36519974	31-40	White	Metropolitan	$75,000+	2010-2018	Positive1	Positive1	III/IV	Localized	T1-T2	N0	0-15	No1	No1	3.166666667	0
27714127	31-40	White	Metropolitan	$75,000-	2010-2018	Positive1	Negative1	III/IV	Localized	T1-T2	N0	0-15	Yes1	No1	3	0
36465176	31-40	White	Metropolitan	$75,000-	2010-2018	Positive1	Negative1	III/IV	Localized	T1-T2	N0	0-15	Yes1	No1	2.166666667	0
62977391	31-40	White	Metropolitan	$75,000-	2010-2018	Positive1	Positive1	III/IV	Localized	T1-T2	N0	0-15	Yes1	No1	2.416666667	0
47014867	31-40	White	Nonmetropolitan	$75,000-	2010-2018	Negative1	Negative1	III/IV	Localized	T1-T2	N0	0-15	Yes1	No1	3.25	0
55375057	31-40	White	Metropolitan	$75,000+	2010-2018	Positive1	Positive1	III/IV	Localized	T1-T2	N0	0-15	Yes1	No1	3.833333333	0
55444384	31-40	White	Metropolitan	$75,000-	2010-2018	Negative1	Negative1	III/IV	Localized	T1-T2	N0	0-15	Yes1	No1	2.5	0
5874564	31-40	White	Metropolitan	$75,000-	2010-2018	Positive1	Positive1	III/IV	Localized	T1-T2	N0	0-15	Yes1	No1	3.25	0
14243362	31-40	White	Metropolitan	$75,000-	2010-2018	Negative1	Negative1	III/IV	Localized	T1-T2	N0	0-15	Yes1	No1	3.166666667	0
1463857	31-40	White	Metropolitan	$75,000+	2010-2018	Negative1	Negative1	III/IV	Localized	T1-T2	N0	0-15	Yes1	No1	3.25	0
62996871	31-40	White	Metropolitan	$75,000-	2010-2018	Positive1	Positive1	III/IV	Localized	T1-T2	N0	0-15	No1	No1	2.333333333	0
15952598	31-40	White	Metropolitan	$75,000+	1990-1999	Negative1	Negative1	III/IV	Localized	T1-T2	N0	0-15	Yes1	PORT	21.58333333	0
49690845	31-40	Black	Metropolitan	$75,000-	2000-2009	Positive1	Positive1	III/IV	Localized	T1-T2	N0	0-15	Yes1	No1	19.66666667	1
49755615	31-40	Black	Metropolitan	$75,000-	2000-2009	Positive1	Positive1	III/IV	Localized	T1-T2	N0	0-15	Yes1	PORT	18	0
34161679	18-30	White	Metropolitan	$75,000-	2000-2009	Negative1	Negative1	III/IV	Localized	T1-T2	N0	0-15	Yes1	No1	9.333333333	0
34084055	31-40	White	Metropolitan	$75,000+	2000-2009	Negative1	Negative1	III/IV	Localized	T1-T2	N0	0-15	Yes1	No1	4.583333333	0
49618350	18-30	Black	Metropolitan	$75,000-	2000-2009	Positive1	Positive1	III/IV	Localized	T1-T2	N0	0-15	No1	No1	16.5	1
62283431	31-40	White	Metropolitan	$75,000-	2000-2009	Negative1	Negative1	III/IV	Localized	T1-T2	N0	0-15	No1	No1	15.08333333	0
14091765	31-40	White	Metropolitan	$75,000-	2000-2009	Negative1	Negative1	III/IV	Localized	T1-T2	N0	0-15	Yes1	No1	12.91666667	0
35247243	31-40	White	Metropolitan	$75,000-	2000-2009	Positive1	Positive1	III/IV	Localized	T1-T2	N0	0-15	No1	No1	2.083333333	0
54477156	31-40	White	Metropolitan	$75,000+	2000-2009	Positive1	Positive1	I/II	Localized	T3-T4	N0	0-15	Yes1	No1	13.33333333	0
9136300	31-40	Others	Metropolitan	$75,000-	2010-2018	Positive1	Positive1	I/II	Localized	T3-T4	N0	0-15	No1	No1	8.583333333	0
62662273	31-40	White	Metropolitan	$75,000-	2010-2018	Positive1	Positive1	I/II	Localized	T3-T4	N0	0-15	Yes1	No1	8.25	0
14175472	31-40	Others	Metropolitan	$75,000-	2010-2018	Positive1	Positive1	I/II	Regional	T3-T4	N0	0-15	No1	PORT	7.5	0
35934897	18-30	White	Metropolitan	$75,000+	2010-2018	Positive1	Positive1	I/II	Localized	T3-T4	N0	0-15	No1	No1	6.25	0
62918247	31-40	Black	Metropolitan	$75,000-	2010-2018	Positive1	Positive1	I/II	Localized	T3-T4	N0	0-15	Yes1	No1	4.083333333	0
25959903	31-40	White	Metropolitan	$75,000+	1990-1999	Positive1	Negative1	I/II	Localized	T3-T4	N0	0-15	Yes1	No1	26.16666667	1
15866509	31-40	White	Metropolitan	$75,000+	1990-1999	Positive1	Positive1	I/II	Localized	T3-T4	N0	0-15	Yes1	PORT	15.58333333	0
32998985	31-40	White	Metropolitan	$75,000-	2000-2009	Negative1	Negative1	I/II	Localized	T3-T4	N0	0-15	Yes1	No1	2.25	0
62036117	31-40	White	Metropolitan	$75,000-	2000-2009	Negative1	Negative1	I/II	Regional	T3-T4	N0	0-15	Yes1	PORT	2.666666667	0
9016763	31-40	Others	Nonmetropolitan	$75,000-	2000-2009	Positive1	Positive1	I/II	Localized	T3-T4	N0	0-15	Yes1	PORT	3.083333333	0
834444	31-40	White	Metropolitan	$75,000+	2000-2009	Positive1	Positive1	I/II	Regional	T3-T4	N0	0-15	Yes1	No1	5.333333333	0
21837103	31-40	Black	Metropolitan	$75,000+	2000-2009	Negative1	Negative1	I/II	Regional	T3-T4	N0	0-15	Yes1	No1	17.41666667	1
9014622	18-30	White	Metropolitan	$75,000+	2000-2009	Positive1	Positive1	I/II	Localized	T3-T4	N0	0-15	Yes1	No1	18.58333333	0
54154920	31-40	White	Metropolitan	$75,000+	2000-2009	Positive1	Positive1	I/II	Localized	T3-T4	N0	0-15	Yes1	No1	14.5	1
20052945	31-40	Others	Metropolitan	$75,000-	2000-2009	Positive1	Positive1	I/II	Localized	T3-T4	N0	0-15	No1	No1	2.166666667	0
21907449	31-40	Others	Metropolitan	$75,000+	2000-2009	Positive1	Negative1	I/II	Localized	T3-T4	N0	0-15	Yes1	PORT	15.25	1
26894497	31-40	Others	Metropolitan	$75,000-	2000-2009	Negative1	Positive1	I/II	Regional	T3-T4	N0	0-15	Yes1	No1	4.25	0
34583645	31-40	White	Metropolitan	$75,000+	2000-2009	Positive1	Positive1	I/II	Localized	T3-T4	N0	0-15	Yes1	PORT	9.833333333	1
21969130	31-40	Black	Metropolitan	$75,000-	2000-2009	Positive1	Positive1	I/II	Localized	T3-T4	N0	0-15	Yes1	No1	6.333333333	1
34892999	31-40	White	Metropolitan	$75,000+	2000-2009	Positive1	Positive1	I/II	Localized	T3-T4	N0	0-15	Yes1	No1	12.33333333	0
5542595	31-40	White	Metropolitan	$75,000+	2000-2009	Positive1	Positive1	I/II	Localized	T3-T4	N0	0-15	Yes1	No1	11.16666667	0
35047525	31-40	White	Metropolitan	$75,000-	2000-2009	Positive1	Positive1	I/II	Localized	T3-T4	N0	0-15	No1	No1	11.66666667	0
54814197	31-40	White	Metropolitan	$75,000+	2010-2018	Positive1	Positive1	I/II	Localized	T3-T4	N0	0-15	Yes1	No1	9.666666667	0
54817737	31-40	White	Metropolitan	$75,000+	2010-2018	Positive1	Positive1	I/II	Localized	T3-T4	N0	0-15	Yes1	PORT	9.5	0
35575274	31-40	White	Metropolitan	$75,000-	2010-2018	Positive1	Positive1	I/II	Localized	T3-T4	N0	0-15	Yes1	No1	8.416666667	0
27439685	18-30	Black	Metropolitan	$75,000-	2010-2018	Positive1	Positive1	I/II	Localized	T3-T4	N0	0-15	Yes1	No1	6.5	0
62787132	31-40	Black	Nonmetropolitan	$75,000-	2010-2018	Positive1	Positive1	I/II	Localized	T3-T4	N0	0-15	Yes1	No1	6.25	0
62765070	18-30	White	Metropolitan	$75,000-	2010-2018	Positive1	Positive1	I/II	Localized	T3-T4	N0	0-15	Yes1	PORT	6.5	0
22123594	18-30	White	Metropolitan	$75,000+	2010-2018	Positive1	Positive1	I/II	Localized	T3-T4	N0	0-15	Yes1	PORT	2.75	0
62769234	31-40	White	Metropolitan	$75,000+	2010-2018	Positive1	Positive1	I/II	Localized	T3-T4	N0	0-15	No1	No1	3.416666667	0
5754159	31-40	White	Metropolitan	$75,000+	2010-2018	Positive1	Positive1	I/II	Localized	T3-T4	N0	0-15	Yes1	No1	6.25	0
62750621	31-40	White	Metropolitan	$75,000-	2010-2018	Positive1	Positive1	I/II	Localized	T3-T4	N0	0-15	Yes1	No1	6.75	0
16686841	18-30	Others	Metropolitan	$75,000+	2010-2018	Positive1	Positive1	I/II	Localized	T3-T4	N0	0-15	No1	No1	4.166666667	0
1429513	31-40	White	Metropolitan	$75,000+	2010-2018	Positive1	Positive1	I/II	Localized	T3-T4	N0	0-15	No1	No1	4.25	0
1456422	18-30	White	Metropolitan	$75,000+	2010-2018	Negative1	Negative1	I/II	Localized	T3-T4	N0	0-15	Yes1	No1	3.666666667	0
55593509	31-40	White	Metropolitan	$75,000+	2010-2018	Positive1	Positive1	I/II	Localized	T3-T4	N0	0-15	No1	No1	2	0
26212669	18-30	Black	Metropolitan	$75,000+	1990-1999	Negative1	Negative1	III/IV	Localized	T3-T4	N0	0-15	Yes1	No1	2.333333333	0
4964797	18-30	Others	Metropolitan	$75,000+	1990-1999	Positive1	Negative1	III/IV	Localized	T3-T4	N0	0-15	No1	No1	3.75	0
13867565	31-40	White	Nonmetropolitan	$75,000-	1990-1999	Positive1	Negative1	III/IV	Localized	T3-T4	N0	0-15	No1	No1	22.5	0
24035150	31-40	Others	Metropolitan	$75,000+	1990-1999	Positive1	Positive1	III/IV	Regional	T3-T4	N0	0-15	Yes1	PORT	13.58333333	0
15857371	31-40	White	Metropolitan	$75,000+	1990-1999	Positive1	Negative1	III/IV	Localized	T3-T4	N0	0-15	Yes1	No1	24.33333333	0
21757405	31-40	Black	Metropolitan	$75,000+	1990-1999	Negative1	Negative1	III/IV	Localized	T3-T4	N0	0-15	Yes1	No1	23.25	0
25859312	31-40	Others	Metropolitan	$75,000-	1990-1999	Negative1	Negative1	III/IV	Localized	T3-T4	N0	0-15	Yes1	No1	23.16666667	0
13925344	31-40	White	Metropolitan	$75,000-	1990-1999	Negative1	Negative1	III/IV	Regional	T3-T4	N0	0-15	Yes1	PORT	2.166666667	0
32626489	31-40	Black	Metropolitan	$75,000-	2000-2009	Positive1	Positive1	III/IV	Localized	T3-T4	N0	0-15	No1	No1	3.666666667	0
53903184	31-40	Black	Metropolitan	$75,000+	2000-2009	Positive1	Positive1	III/IV	Localized	T3-T4	N0	0-15	Yes1	PORT	3.5	0
26545190	31-40	White	Metropolitan	$75,000-	2000-2009	Negative1	Negative1	III/IV	Localized	T3-T4	N0	0-15	Yes1	No1	17.25	0
46395550	18-30	White	Nonmetropolitan	$75,000-	2000-2009	Positive1	Positive1	III/IV	Localized	T3-T4	N0	0-15	Yes1	No1	16.33333333	0
14045200	18-30	White	Metropolitan	$75,000-	2000-2009	Positive1	Positive1	III/IV	Localized	T3-T4	N0	0-15	Yes1	No1	7.5	0
24198353	31-40	White	Metropolitan	$75,000+	2000-2009	Negative1	Negative1	III/IV	Localized	T3-T4	N0	0-15	Yes1	PORT	3.666666667	0
46419000	31-40	White	Nonmetropolitan	$75,000-	2000-2009	Positive1	Negative1	III/IV	Localized	T3-T4	N0	0-15	Yes1	No1	2.5	0
49652509	18-30	Black	Metropolitan	$75,000-	2000-2009	Negative1	Negative1	III/IV	Localized	T3-T4	N0	0-15	No1	No1	14.08333333	0
34535379	31-40	Black	Metropolitan	$75,000-	2000-2009	Negative1	Negative1	III/IV	Localized	T3-T4	N0	0-15	Yes1	PORT	14.58333333	0
62318710	31-40	White	Metropolitan	$75,000-	2000-2009	Positive1	Positive1	III/IV	Localized	T3-T4	N0	0-15	No1	No1	14.41666667	0
21969512	31-40	Black	Metropolitan	$75,000-	2000-2009	Positive1	Positive1	III/IV	Localized	T3-T4	N0	0-15	Yes1	PORT	12.5	0
26994587	31-40	Others	Metropolitan	$75,000-	2000-2009	Positive1	Negative1	III/IV	Localized	T3-T4	N0	0-15	Yes1	No1	2.166666667	0
62497713	31-40	Black	Metropolitan	$75,000+	2000-2009	Positive1	Positive1	III/IV	Regional	T3-T4	N0	0-15	Yes1	No1	5.916666667	0
35146528	31-40	Others	Metropolitan	$75,000+	2000-2009	Negative1	Negative1	III/IV	Localized	T3-T4	N0	0-15	Yes1	No1	2.666666667	0
35216927	31-40	White	Metropolitan	$75,000+	2010-2018	Negative1	Negative1	III/IV	Localized	T3-T4	N0	0-15	Yes1	No1	6.583333333	0
1220782	31-40	Others	Metropolitan	$75,000+	2010-2018	Negative1	Negative1	III/IV	Localized	T3-T4	N0	0-15	No1	No1	2.166666667	0
20212745	31-40	White	Metropolitan	$75,000-	2010-2018	Negative1	Negative1	III/IV	Regional	T3-T4	N0	0-15	Yes1	No1	9.5	0
1242090	31-40	White	Metropolitan	$75,000+	2010-2018	Positive1	Positive1	III/IV	Localized	T3-T4	N0	0-15	Yes1	No1	3.583333333	0
62677877	31-40	White	Metropolitan	$75,000-	2010-2018	Positive1	Negative1	III/IV	Localized	T3-T4	N0	0-15	Yes1	PORT	8.083333333	0
54969721	31-40	White	Metropolitan	$75,000-	2010-2018	Negative1	Negative1	III/IV	Localized	T3-T4	N0	0-15	Yes1	No1	4.166666667	0
55039028	18-30	Black	Metropolitan	$75,000+	2010-2018	Negative1	Negative1	III/IV	Localized	T3-T4	N0	0-15	Yes1	No1	7.25	0
27346801	31-40	Others	Metropolitan	$75,000-	2010-2018	Positive1	Positive1	III/IV	Localized	T3-T4	N0	0-15	Yes1	No1	7	0
35775907	18-30	White	Nonmetropolitan	$75,000-	2010-2018	Negative1	Negative1	III/IV	Localized	T3-T4	N0	0-15	Yes1	No1	7.083333333	0
27431484	18-30	White	Metropolitan	$75,000-	2010-2018	Positive1	Positive1	III/IV	Localized	T3-T4	N0	0-15	Yes1	No1	7.083333333	0
27386972	18-30	White	Metropolitan	$75,000-	2010-2018	Negative1	Negative1	III/IV	Localized	T3-T4	N0	0-15	No1	No1	7.25	0
27431588	18-30	White	Metropolitan	$75,000-	2010-2018	Positive1	Positive1	III/IV	Localized	T3-T4	N0	0-15	Yes1	No1	6	0
35728172	31-40	White	Metropolitan	$75,000-	2010-2018	Negative1	Negative1	III/IV	Localized	T3-T4	N0	0-15	Yes1	No1	7.5	0
35803388	31-40	White	Metropolitan	$75,000-	2010-2018	Positive1	Negative1	III/IV	Localized	T3-T4	N0	0-15	Yes1	No1	7.083333333	0
62781666	31-40	Black	Metropolitan	$75,000-	2010-2018	Positive1	Positive1	III/IV	Localized	T3-T4	N0	0-15	No1	No1	6.25	0
22169185	18-30	Black	Metropolitan	$75,000-	2010-2018	Positive1	Positive1	III/IV	Localized	T3-T4	N0	0-15	No1	No1	2.666666667	0
5785329	31-40	Black	Metropolitan	$75,000+	2010-2018	Positive1	Positive1	III/IV	Localized	T3-T4	N0	0-15	No1	No1	2.75	0
36022153	31-40	White	Metropolitan	$75,000-	2010-2018	Negative1	Negative1	III/IV	Localized	T3-T4	N0	0-15	Yes1	No1	5.833333333	0
27606946	18-30	White	Metropolitan	$75,000-	2010-2018	Positive1	Negative1	III/IV	Localized	T3-T4	N0	0-15	No1	No1	4.333333333	0
46940996	31-40	White	Metropolitan	$75,000-	2010-2018	Negative1	Negative1	III/IV	Localized	T3-T4	N0	0-15	No1	No1	2.166666667	0
13866234	18-30	White	Nonmetropolitan	$75,000-	1990-1999	Negative1	Negative1	III/IV	Localized	T3-T4	N0	0-15	Yes1	PORT	28.33333333	0
13919729	31-40	White	Metropolitan	$75,000-	1990-1999	Negative1	Positive1	III/IV	Localized	T3-T4	N0	0-15	Yes1	PORT	23.83333333	0
55338121	31-40	White	Metropolitan	$75,000-	2010-2018	Positive1	Positive1	I/II	Regional	T3-T4	N0	0-15	Yes1	PORT	3.916666667	0
22188669	18-30	Black	Metropolitan	$75,000+	2010-2018	Positive1	Positive1	I/II	Regional	T3-T4	N0	0-15	No1	PORT	2.916666667	0
21658152	31-40	White	Metropolitan	$75,000+	1990-1999	Positive1	Positive1	I/II	Regional	T3-T4	N0	0-15	Yes1	PORT	4.583333333	0
34327425	31-40	White	Metropolitan	$75,000+	2000-2009	Negative1	Positive1	I/II	Regional	T3-T4	N0	0-15	Yes1	No1	16	0
54621817	18-30	Black	Metropolitan	$75,000-	2000-2009	Positive1	Negative1	I/II	Regional	T3-T4	N0	0-15	Yes1	No1	2.5	0
62416100	31-40	White	Metropolitan	$75,000-	2000-2009	Positive1	Positive1	I/II	Regional	T3-T4	N0	0-15	Yes1	No1	12.58333333	0
54797016	31-40	White	Metropolitan	$75,000+	2010-2018	Positive1	Positive1	I/II	Regional	T3-T4	N0	0-15	Yes1	No1	9.75	0
22082986	31-40	Black	Metropolitan	$75,000-	2010-2018	Positive1	Positive1	I/II	Regional	T3-T4	N0	0-15	Yes1	PORT	8.333333333	0
1030485	31-40	White	Metropolitan	$75,000+	2010-2018	Positive1	Positive1	I/II	Regional	T3-T4	N0	0-15	Yes1	No1	7.5	1
55128834	31-40	White	Metropolitan	$75,000-	2010-2018	Positive1	Positive1	I/II	Regional	T3-T4	N0	0-15	Yes1	PORT	6.333333333	0
55298930	31-40	Others	Metropolitan	$75,000-	2010-2018	Positive1	Positive1	I/II	Regional	T3-T4	N0	0-15	Yes1	No1	4.333333333	0
46973815	31-40	White	Metropolitan	$75,000-	2010-2018	Positive1	Positive1	I/II	Regional	T3-T4	N0	0-15	Yes1	PORT	4.25	0
15705003	31-40	White	Nonmetropolitan	$75,000-	1990-1999	Negative1	Negative1	III/IV	Regional	T3-T4	N0	0-15	Yes1	PORT	6.25	0
25991343	31-40	White	Metropolitan	$75,000+	1990-1999	Negative1	Positive1	III/IV	Regional	T3-T4	N0	0-15	Yes1	No1	26.58333333	0
21708604	18-30	White	Metropolitan	$75,000+	1990-1999	Positive1	Positive1	III/IV	Regional	T3-T4	N0	0-15	Yes1	No1	6.833333333	0
21709442	31-40	White	Metropolitan	$75,000+	1990-1999	Negative1	Negative1	III/IV	Regional	T3-T4	N0	0-15	Yes1	No1	25.41666667	0
15895237	31-40	White	Metropolitan	$75,000+	1990-1999	Positive1	Negative1	III/IV	Regional	T3-T4	N0	0-15	Yes1	PORT	23.16666667	0
62145015	31-40	Others	Metropolitan	$75,000-	2000-2009	Positive1	Positive1	III/IV	Regional	T3-T4	N0	0-15	No1	No1	17.58333333	0
24162055	31-40	White	Metropolitan	$75,000+	2000-2009	Negative1	Negative1	III/IV	Regional	T3-T4	N0	0-15	Yes1	No1	5.083333333	0
62330855	18-30	White	Metropolitan	$75,000-	2000-2009	Positive1	Positive1	III/IV	Regional	T3-T4	N0	0-15	Yes1	No1	14.08333333	0
54405100	31-40	White	Metropolitan	$75,000-	2000-2009	Positive1	Positive1	III/IV	Regional	T3-T4	N0	0-15	Yes1	No1	6.166666667	0
54516484	18-30	White	Metropolitan	$75,000-	2000-2009	Positive1	Positive1	III/IV	Regional	T3-T4	N0	0-15	Yes1	No1	5.666666667	0
46487369	18-30	White	Nonmetropolitan	$75,000-	2000-2009	Negative1	Positive1	III/IV	Regional	T3-T4	N0	0-15	No1	No1	13.83333333	0
5473668	31-40	White	Nonmetropolitan	$75,000+	2000-2009	Negative1	Negative1	III/IV	Regional	T3-T4	N0	0-15	Yes1	PORT	2.333333333	0
54493332	31-40	White	Metropolitan	$75,000+	2000-2009	Negative1	Negative1	III/IV	Regional	T3-T4	N0	0-15	Yes1	No1	6.166666667	0
34966094	31-40	White	Metropolitan	$75,000+	2000-2009	Positive1	Positive1	III/IV	Regional	T3-T4	N0	0-15	No1	No1	3.083333333	0
16448932	18-30	White	Metropolitan	$75,000+	2010-2018	Positive1	Negative1	III/IV	Regional	T3-T4	N0	0-15	Yes1	PORT	9.25	0
49907594	18-30	White	Metropolitan	$75,000-	2010-2018	Negative1	Negative1	III/IV	Regional	T3-T4	N0	0-15	Yes1	PORT	9.5	0
35472853	31-40	Others	Metropolitan	$75,000+	2010-2018	Negative1	Negative1	III/IV	Regional	T3-T4	N0	0-15	Yes1	No1	8.833333333	0
46727588	18-30	White	Nonmetropolitan	$75,000-	2010-2018	Negative1	Negative1	III/IV	Regional	T3-T4	N0	0-15	Yes1	PORT	4.583333333	0
16160728	31-40	White	Metropolitan	$75,000-	2010-2018	Positive1	Negative1	III/IV	Regional	T3-T4	N0	0-15	Yes1	PORT	7.666666667	1
62843240	31-40	White	Nonmetropolitan	$75,000-	2010-2018	Positive1	Positive1	III/IV	Regional	T3-T4	N0	0-15	Yes1	No1	5.833333333	0
35850137	18-30	White	Metropolitan	$75,000-	2010-2018	Negative1	Negative1	III/IV	Localized	T3-T4	N0	0-15	No1	No1	4.083333333	0
50176286	31-40	Black	Metropolitan	$75,000-	2010-2018	Negative1	Positive1	III/IV	Regional	T3-T4	N0	0-15	Yes1	No1	3.666666667	0
25780974	31-40	White	Metropolitan	$75,000-	1990-1999	Negative1	Negative1	III/IV	Regional	T3-T4	N0	0-15	Yes1	No1	17.58333333	0
49345669	31-40	Black	Metropolitan	$75,000-	2000-2009	Negative1	Negative1	III/IV	Regional	T3-T4	N0	0-15	Yes1	No1	19.91666667	0
737940	31-40	Others	Metropolitan	$75,000+	1990-1999	Positive1	Positive1	I/II	Regional	T1-T2	N1-N3	0-15	Yes1	No1	23.83333333	0
724423	31-40	White	Metropolitan	$75,000+	1990-1999	Positive1	Positive1	I/II	Regional	T1-T2	N1-N3	0-15	Yes1	PORT	3.583333333	0
26886060	18-30	White	Metropolitan	$75,000-	2000-2009	Negative1	Negative1	I/II	Regional	T1-T2	N1-N3	0-15	Yes1	No1	2	0
49863296	31-40	White	Nonmetropolitan	$75,000-	2000-2009	Positive1	Positive1	I/II	Regional	T1-T2	N1-N3	0-15	No1	No1	11.33333333	0
54796797	31-40	White	Metropolitan	$75,000-	2010-2018	Positive1	Positive1	I/II	Regional	T1-T2	N1-N3	0-15	Yes1	No1	9.833333333	0
16441872	31-40	White	Nonmetropolitan	$75,000-	2010-2018	Negative1	Negative1	I/II	Regional	T1-T2	N1-N3	0-15	No1	No1	9.416666667	1
14167023	18-30	Others	Metropolitan	$75,000-	2010-2018	Negative1	Negative1	I/II	Regional	T1-T2	N1-N3	0-15	Yes1	No1	7.666666667	0
26029662	18-30	White	Metropolitan	$75,000+	1990-1999	Negative1	Negative1	III/IV	Regional	T1-T2	N1-N3	0-15	Yes1	No1	14.83333333	1
5120011	31-40	White	Metropolitan	$75,000+	1990-1999	Positive1	Negative1	III/IV	Regional	T1-T2	N1-N3	0-15	Yes1	No1	22.5	0
21735921	31-40	Black	Metropolitan	$75,000+	1990-1999	Positive1	Positive1	III/IV	Regional	T1-T2	N1-N3	0-15	Yes1	No1	7.916666667	0
62419909	18-30	Black	Metropolitan	$75,000-	2000-2009	Negative1	Negative1	III/IV	Regional	T1-T2	N1-N3	0-15	Yes1	No1	3.583333333	0
54572799	31-40	White	Metropolitan	$75,000+	2000-2009	Positive1	Positive1	III/IV	Regional	T1-T2	N1-N3	0-15	No1	No1	12.33333333	0
54546035	31-40	White	Metropolitan	$75,000+	2000-2009	Positive1	Positive1	III/IV	Regional	T1-T2	N1-N3	0-15	Yes1	No1	12.58333333	0
5552884	18-30	Black	Metropolitan	$75,000+	2000-2009	Negative1	Negative1	III/IV	Regional	T1-T2	N1-N3	0-15	Yes1	PORT	3	0
21985542	31-40	White	Metropolitan	$75,000+	2000-2009	Negative1	Negative1	III/IV	Regional	T1-T2	N1-N3	0-15	Yes1	No1	11.33333333	0
21993016	31-40	White	Metropolitan	$75,000+	2000-2009	Negative1	Negative1	III/IV	Regional	T1-T2	N1-N3	0-15	Yes1	No1	3.333333333	0
22036658	31-40	Black	Metropolitan	$75,000-	2010-2018	Negative1	Negative1	III/IV	Regional	T1-T2	N1-N3	0-15	Yes1	No1	10.41666667	0
49954108	31-40	Black	Metropolitan	$75,000-	2010-2018	Positive1	Positive1	III/IV	Regional	T1-T2	N1-N3	0-15	No1	No1	2.916666667	0
22052760	31-40	White	Metropolitan	$75,000-	2010-2018	Positive1	Positive1	III/IV	Regional	T1-T2	N1-N3	0-15	Yes1	PORT	9.5	0
22085167	18-30	White	Metropolitan	$75,000-	2010-2018	Positive1	Positive1	III/IV	Regional	T1-T2	N1-N3	0-15	Yes1	PORT	7.083333333	0
35646142	18-30	White	Metropolitan	$75,000-	2010-2018	Positive1	Positive1	III/IV	Regional	T1-T2	N1-N3	0-15	Yes1	No1	8.166666667	0
54905392	31-40	White	Metropolitan	$75,000-	2010-2018	Positive1	Positive1	III/IV	Regional	T1-T2	N1-N3	0-15	Yes1	PORT	8.75	0
35803450	18-30	White	Metropolitan	$75,000-	2010-2018	Positive1	Positive1	III/IV	Regional	T1-T2	N1-N3	0-15	Yes1	No1	7.083333333	0
50086458	31-40	Black	Metropolitan	$75,000-	2010-2018	Positive1	Positive1	III/IV	Regional	T1-T2	N1-N3	0-15	Yes1	No1	3.25	0
35892502	31-40	White	Metropolitan	$75,000-	2010-2018	Positive1	Positive1	III/IV	Regional	T1-T2	N1-N3	0-15	No1	No1	2.916666667	0
55166003	31-40	Black	Metropolitan	$75,000+	2010-2018	Negative1	Negative1	III/IV	Regional	T1-T2	N1-N3	0-15	Yes1	No1	5	0
27629113	31-40	White	Metropolitan	$75,000-	2010-2018	Positive1	Positive1	III/IV	Regional	T1-T2	N1-N3	0-15	Yes1	No1	5.916666667	0
24458202	31-40	White	Metropolitan	$75,000+	2010-2018	Positive1	Positive1	III/IV	Regional	T1-T2	N1-N3	0-15	No1	No1	3.833333333	0
47022137	31-40	White	Nonmetropolitan	$75,000-	2010-2018	Negative1	Negative1	III/IV	Regional	T1-T2	N1-N3	0-15	Yes1	PORT	3	0
913591	31-40	White	Metropolitan	$75,000+	2000-2009	Negative1	Negative1	III/IV	Regional	T1-T2	N1-N3	0-15	Yes1	No1	17.83333333	0
761320	31-40	White	Metropolitan	$75,000+	1990-1999	Positive1	Positive1	I/II	Regional	T1-T2	N1-N3	0-15	Yes1	PORT	23.41666667	0
24293925	31-40	Black	Metropolitan	$75,000+	2000-2009	Positive1	Negative1	I/II	Regional	T1-T2	N1-N3	0-15	Yes1	No1	11.25	0
5677261	31-40	White	Metropolitan	$75,000-	2010-2018	Positive1	Positive1	I/II	Regional	T1-T2	N1-N3	0-15	Yes1	No1	5.083333333	0
50115279	31-40	Black	Metropolitan	$75,000-	2010-2018	Positive1	Positive1	I/II	Regional	T1-T2	N1-N3	0-15	Yes1	No1	5.416666667	0
5855410	31-40	White	Metropolitan	$75,000-	2010-2018	Positive1	Positive1	I/II	Regional	T1-T2	N1-N3	0-15	Yes1	No1	3.5	0
10535380	31-40	White	Nonmetropolitan	$75,000-	1990-1999	Positive1	Positive1	I/II	Regional	T1-T2	N1-N3	0-15	Yes1	No1	2.083333333	0
10544108	31-40	White	Metropolitan	$75,000-	1990-1999	Negative1	Negative1	I/II	Regional	T1-T2	N1-N3	0-15	Yes1	PORT	9.75	0
561237	18-30	White	Metropolitan	$75,000+	1990-1999	Negative1	Negative1	I/II	Regional	T1-T2	N1-N3	0-15	Yes1	PORT	3.25	0
625263	31-40	White	Metropolitan	$75,000+	1990-1999	Positive1	Positive1	I/II	Regional	T1-T2	N1-N3	0-15	Yes1	PORT	25.16666667	0
13902917	31-40	White	Metropolitan	$75,000-	1990-1999	Positive1	Positive1	I/II	Regional	T1-T2	N1-N3	0-15	Yes1	PORT	22.25	0
5115527	31-40	White	Metropolitan	$75,000+	1990-1999	Positive1	Positive1	I/II	Regional	T1-T2	N1-N3	0-15	Yes1	PORT	19.66666667	0
15929031	31-40	Black	Metropolitan	$75,000+	1990-1999	Negative1	Negative1	I/II	Regional	T1-T2	N1-N3	0-15	Yes1	No1	3.416666667	0
13947205	31-40	White	Metropolitan	$75,000-	1990-1999	Positive1	Negative1	I/II	Regional	T1-T2	N1-N3	0-15	Yes1	PORT	4.583333333	0
21761687	31-40	White	Metropolitan	$75,000+	1990-1999	Positive1	Positive1	I/II	Regional	T1-T2	N1-N3	0-15	Yes1	No1	14.16666667	0
62067649	31-40	White	Metropolitan	$75,000+	2000-2009	Positive1	Negative1	I/II	Regional	T1-T2	N1-N3	0-15	Yes1	PORT	19.66666667	0
33964666	31-40	Black	Metropolitan	$75,000-	2000-2009	Positive1	Positive1	I/II	Regional	T1-T2	N1-N3	0-15	No1	No1	17.41666667	0
34325230	31-40	White	Metropolitan	$75,000+	2000-2009	Negative1	Negative1	I/II	Regional	T1-T2	N1-N3	0-15	Yes1	No1	2.833333333	0
24218779	18-30	White	Metropolitan	$75,000+	2000-2009	Positive1	Positive1	I/II	Regional	T1-T2	N1-N3	0-15	Yes1	No1	14.75	0
14061816	31-40	White	Metropolitan	$75,000-	2000-2009	Positive1	Positive1	I/II	Regional	T1-T2	N1-N3	0-15	Yes1	No1	13.91666667	0
5497753	31-40	White	Metropolitan	$75,000+	2000-2009	Positive1	Positive1	I/II	Regional	T1-T2	N1-N3	0-15	No1	No1	2.916666667	0
62436624	31-40	Black	Metropolitan	$75,000-	2000-2009	Negative1	Negative1	I/II	Regional	T1-T2	N1-N3	0-15	Yes1	No1	3.666666667	0
35089024	31-40	Black	Metropolitan	$75,000-	2000-2009	Positive1	Negative1	I/II	Regional	T1-T2	N1-N3	0-15	No1	No1	2.916666667	0
54711747	31-40	White	Metropolitan	$75,000-	2000-2009	Negative1	Negative1	I/II	Regional	T1-T2	N1-N3	0-15	Yes1	No1	8.166666667	0
27142400	31-40	White	Metropolitan	$75,000-	2010-2018	Positive1	Positive1	I/II	Regional	T1-T2	N1-N3	0-15	Yes1	PORT	9.166666667	0
49991109	31-40	Black	Nonmetropolitan	$75,000-	2010-2018	Positive1	Positive1	I/II	Regional	T1-T2	N1-N3	0-15	Yes1	No1	7.333333333	0
22074413	31-40	White	Metropolitan	$75,000-	2010-2018	Positive1	Positive1	I/II	Regional	T1-T2	N1-N3	0-15	Yes1	PORT	4.916666667	0
27395959	18-30	White	Metropolitan	$75,000-	2010-2018	Negative1	Negative1	I/II	Regional	T1-T2	N1-N3	0-15	Yes1	No1	4.5	0
27389941	31-40	White	Metropolitan	$75,000-	2010-2018	Positive1	Positive1	I/II	Regional	T1-T2	N1-N3	0-15	Yes1	No1	7.25	0
54986084	31-40	White	Metropolitan	$75,000+	2010-2018	Positive1	Positive1	I/II	Regional	T1-T2	N1-N3	0-15	Yes1	PORT	7.916666667	0
55038753	31-40	White	Metropolitan	$75,000+	2010-2018	Positive1	Positive1	I/II	Regional	T1-T2	N1-N3	0-15	Yes1	PORT	7.25	0
27345516	31-40	White	Metropolitan	$75,000-	2010-2018	Positive1	Positive1	I/II	Regional	T1-T2	N1-N3	0-15	Yes1	No1	3.416666667	0
55206441	18-30	Black	Metropolitan	$75,000-	2010-2018	Positive1	Positive1	I/II	Regional	T1-T2	N1-N3	0-15	Yes1	No1	4.166666667	0
5788032	31-40	White	Metropolitan	$75,000+	2010-2018	Positive1	Positive1	I/II	Regional	T1-T2	N1-N3	0-15	Yes1	PORT	5.75	0
14249002	31-40	White	Metropolitan	$75,000-	2010-2018	Positive1	Positive1	I/II	Regional	T1-T2	N1-N3	0-15	No1	No1	3.666666667	0
36491746	31-40	White	Metropolitan	$75,000+	2010-2018	Positive1	Positive1	I/II	Regional	T1-T2	N1-N3	0-15	No1	No1	3.25	0
14265512	18-30	White	Metropolitan	$75,000-	2010-2018	Positive1	Positive1	I/II	Regional	T1-T2	N1-N3	0-15	Yes1	PORT	2.333333333	0
4899716	18-30	White	Nonmetropolitan	$75,000-	1990-1999	Positive1	Positive1	III/IV	Regional	T1-T2	N1-N3	0-15	No1	No1	4.083333333	0
23998019	18-30	White	Metropolitan	$75,000+	1990-1999	Positive1	Positive1	III/IV	Regional	T1-T2	N1-N3	0-15	Yes1	No1	2.25	0
26003857	31-40	Black	Metropolitan	$75,000+	1990-1999	Positive1	Positive1	III/IV	Regional	T1-T2	N1-N3	0-15	Yes1	No1	3.583333333	0
24041645	31-40	Others	Metropolitan	$75,000+	1990-1999	Negative1	Negative1	III/IV	Regional	T1-T2	N1-N3	0-15	Yes1	PORT	2.083333333	0
13897957	31-40	White	Nonmetropolitan	$75,000-	1990-1999	Positive1	Positive1	III/IV	Regional	T1-T2	N1-N3	0-15	Yes1	PORT	26.25	0
24094160	31-40	White	Metropolitan	$75,000-	1990-1999	Positive1	Positive1	III/IV	Regional	T1-T2	N1-N3	0-15	Yes1	PORT	25.25	1
15852632	31-40	White	Metropolitan	$75,000+	1990-1999	Negative1	Negative1	III/IV	Regional	T1-T2	N1-N3	0-15	Yes1	No1	5.5	0
15874863	18-30	White	Metropolitan	$75,000+	1990-1999	Negative1	Positive1	III/IV	Regional	T1-T2	N1-N3	0-15	Yes1	No1	6.75	0
15897291	31-40	White	Metropolitan	$75,000+	1990-1999	Positive1	Positive1	III/IV	Regional	T1-T2	N1-N3	0-15	Yes1	PORT	23.16666667	1
21775617	18-30	Black	Metropolitan	$75,000+	1990-1999	Positive1	Positive1	III/IV	Regional	T1-T2	N1-N3	0-15	Yes1	No1	2.833333333	0
53895660	31-40	White	Metropolitan	$75,000+	2000-2009	Positive1	Positive1	III/IV	Regional	T1-T2	N1-N3	0-15	No1	No1	9.5	0
62075712	18-30	White	Metropolitan	$75,000+	2000-2009	Negative1	Negative1	III/IV	Regional	T1-T2	N1-N3	0-15	Yes1	No1	2.583333333	0
34066672	31-40	White	Metropolitan	$75,000+	2000-2009	Positive1	Positive1	III/IV	Regional	T1-T2	N1-N3	0-15	Yes1	No1	17.41666667	0
62209232	31-40	Black	Nonmetropolitan	$75,000-	2000-2009	Negative1	Negative1	III/IV	Regional	T1-T2	N1-N3	0-15	Yes1	No1	4.666666667	0
54245487	18-30	White	Metropolitan	$75,000+	2000-2009	Positive1	Positive1	III/IV	Regional	T1-T2	N1-N3	0-15	Yes1	No1	16.08333333	0
34329016	31-40	White	Metropolitan	$75,000+	2000-2009	Negative1	Negative1	III/IV	Regional	T1-T2	N1-N3	0-15	Yes1	No1	16	0
46391074	31-40	White	Nonmetropolitan	$75,000-	2000-2009	Negative1	Negative1	III/IV	Regional	T1-T2	N1-N3	0-15	Yes1	No1	5.083333333	0
54222279	31-40	White	Metropolitan	$75,000+	2000-2009	Positive1	Positive1	III/IV	Regional	T1-T2	N1-N3	0-15	Yes1	No1	9.083333333	1
46355406	31-40	White	Metropolitan	$75,000-	2000-2009	Negative1	Negative1	III/IV	Regional	T1-T2	N1-N3	0-15	Yes1	No1	16.91666667	0
46359124	31-40	White	Metropolitan	$75,000-	2000-2009	Positive1	Negative1	III/IV	Regional	T1-T2	N1-N3	0-15	Yes1	PORT	10.5	0
990296	31-40	Others	Metropolitan	$75,000+	2000-2009	Negative1	Negative1	III/IV	Regional	T1-T2	N1-N3	0-15	Yes1	PORT	15.41666667	0
62258402	31-40	Others	Metropolitan	$75,000-	2000-2009	Positive1	Positive1	III/IV	Regional	T1-T2	N1-N3	0-15	Yes1	No1	15.66666667	0
26792490	31-40	White	Metropolitan	$75,000-	2000-2009	Positive1	Positive1	III/IV	Regional	T1-T2	N1-N3	0-15	Yes1	PORT	15.5	0
24201431	31-40	White	Metropolitan	$75,000+	2000-2009	Negative1	Negative1	III/IV	Regional	T1-T2	N1-N3	0-15	Yes1	No1	6.5	0
34513844	31-40	White	Metropolitan	$75,000-	2000-2009	Positive1	Negative1	III/IV	Regional	T1-T2	N1-N3	0-15	Yes1	PORT	14.75	0
62441579	31-40	Black	Metropolitan	$75,000-	2000-2009	Positive1	Negative1	III/IV	Regional	T1-T2	N1-N3	0-15	Yes1	No1	13.25	0
24247053	31-40	White	Metropolitan	$75,000+	2000-2009	Positive1	Positive1	III/IV	Regional	T1-T2	N1-N3	0-15	Yes1	PORT	13.75	0
62431058	31-40	Black	Metropolitan	$75,000-	2000-2009	Positive1	Positive1	III/IV	Regional	T1-T2	N1-N3	0-15	Yes1	No1	12.25	0
54687013	31-40	Others	Metropolitan	$75,000+	2000-2009	Positive1	Positive1	III/IV	Regional	T1-T2	N1-N3	0-15	Yes1	No1	11.25	0
35097312	18-30	White	Metropolitan	$75,000-	2000-2009	Positive1	Positive1	III/IV	Regional	T1-T2	N1-N3	0-15	Yes1	No1	10.25	1
24269801	31-40	White	Metropolitan	$75,000+	2000-2009	Positive1	Negative1	III/IV	Regional	T1-T2	N1-N3	0-15	Yes1	No1	11.91666667	0
27122772	31-40	White	Metropolitan	$75,000-	2000-2009	Positive1	Negative1	III/IV	Regional	T1-T2	N1-N3	0-15	Yes1	PORT	9.583333333	0
49865912	18-30	Black	Metropolitan	$75,000-	2010-2018	Negative1	Negative1	III/IV	Regional	T1-T2	N1-N3	0-15	Yes1	PORT	10.91666667	1
22033772	31-40	Black	Metropolitan	$75,000-	2010-2018	Negative1	Negative1	III/IV	Regional	T1-T2	N1-N3	0-15	Yes1	PORT	10.08333333	0
49908674	31-40	Black	Metropolitan	$75,000-	2010-2018	Negative1	Negative1	III/IV	Regional	T1-T2	N1-N3	0-15	Yes1	PORT	9.833333333	0
35333197	31-40	Others	Metropolitan	$75,000-	2010-2018	Negative1	Negative1	III/IV	Regional	T1-T2	N1-N3	0-15	Yes1	No1	9.583333333	0
14135506	18-30	White	Metropolitan	$75,000-	2010-2018	Negative1	Positive1	III/IV	Regional	T1-T2	N1-N3	0-15	Yes1	PORT	9.833333333	0
27202135	31-40	White	Metropolitan	$75,000-	2010-2018	Positive1	Positive1	III/IV	Regional	T1-T2	N1-N3	0-15	Yes1	No1	5.5	0
27261161	31-40	White	Metropolitan	$75,000-	2010-2018	Positive1	Positive1	III/IV	Regional	T1-T2	N1-N3	0-15	Yes1	No1	9	0
5632973	31-40	White	Metropolitan	$75,000+	2010-2018	Positive1	Positive1	III/IV	Regional	T1-T2	N1-N3	0-15	No1	No1	9.583333333	0
22087254	31-40	Black	Metropolitan	$75,000-	2010-2018	Positive1	Negative1	III/IV	Regional	T1-T2	N1-N3	0-15	Yes1	No1	8.166666667	0
22077916	31-40	Black	Metropolitan	$75,000-	2010-2018	Negative1	Negative1	III/IV	Regional	T1-T2	N1-N3	0-15	Yes1	PORT	8.666666667	0
35535382	18-30	White	Metropolitan	$75,000+	2010-2018	Positive1	Positive1	III/IV	Regional	T1-T2	N1-N3	0-15	Yes1	No1	8.5	0
14155016	31-40	White	Nonmetropolitan	$75,000-	2010-2018	Negative1	Negative1	III/IV	Regional	T1-T2	N1-N3	0-15	Yes1	No1	8	0
35719707	31-40	White	Metropolitan	$75,000-	2010-2018	Negative1	Negative1	III/IV	Regional	T1-T2	N1-N3	0-15	Yes1	No1	7.75	0
55145418	31-40	Others	Metropolitan	$75,000+	2010-2018	Negative1	Negative1	III/IV	Regional	T1-T2	N1-N3	0-15	Yes1	No1	6.25	0
50043759	18-30	White	Metropolitan	$75,000-	2010-2018	Positive1	Negative1	III/IV	Regional	T1-T2	N1-N3	0-15	No1	No1	2.75	0
35840979	31-40	White	Metropolitan	$75,000-	2010-2018	Positive1	Positive1	III/IV	Regional	T1-T2	N1-N3	0-15	Yes1	No1	4.25	0
5740437	31-40	White	Metropolitan	$75,000+	2010-2018	Positive1	Positive1	III/IV	Regional	T1-T2	N1-N3	0-15	Yes1	No1	6.416666667	0
55223201	31-40	Black	Metropolitan	$75,000-	2010-2018	Negative1	Negative1	III/IV	Regional	T1-T2	N1-N3	0-15	Yes1	No1	5.083333333	0
55218879	31-40	Black	Metropolitan	$75,000-	2010-2018	Negative1	Negative1	III/IV	Regional	T1-T2	N1-N3	0-15	Yes1	No1	5.666666667	0
22178969	31-40	Black	Metropolitan	$75,000+	2010-2018	Positive1	Negative1	III/IV	Regional	T1-T2	N1-N3	0-15	No1	No1	4.75	0
62877829	31-40	Black	Metropolitan	$75,000-	2010-2018	Positive1	Negative1	III/IV	Regional	T1-T2	N1-N3	0-15	Yes1	No1	4.75	0
55329560	18-30	White	Metropolitan	$75,000+	2010-2018	Positive1	Positive1	III/IV	Regional	T1-T2	N1-N3	0-15	Yes1	No1	4.333333333	0
27616480	31-40	White	Metropolitan	$75,000-	2010-2018	Negative1	Negative1	III/IV	Regional	T1-T2	N1-N3	0-15	No1	No1	2	0
27703016	31-40	White	Metropolitan	$75,000-	2010-2018	Negative1	Negative1	III/IV	Regional	T1-T2	N1-N3	0-15	Yes1	No1	2.166666667	0
36514435	31-40	White	Metropolitan	$75,000+	2010-2018	Negative1	Negative1	III/IV	Regional	T1-T2	N1-N3	0-15	Yes1	No1	3	0
55388493	31-40	White	Metropolitan	$75,000+	2010-2018	Negative1	Negative1	III/IV	Regional	T1-T2	N1-N3	0-15	Yes1	PORT	3.5	0
10809372	18-30	White	Metropolitan	$75,000+	2000-2009	Negative1	Negative1	III/IV	Regional	T1-T2	N1-N3	0-15	Yes1	No1	16.91666667	0
446674	31-40	Others	Metropolitan	$75,000+	1990-1999	Positive1	Positive1	I/II	Regional	T3-T4	N1-N3	0-15	Yes1	PORT	12.5	0
13891203	31-40	White	Metropolitan	$75,000-	1990-1999	Positive1	Positive1	I/II	Regional	T3-T4	N1-N3	0-15	Yes1	PORT	5.666666667	0
25925718	31-40	White	Metropolitan	$75,000+	1990-1999	Positive1	Positive1	I/II	Regional	T3-T4	N1-N3	0-15	Yes1	No1	2.75	0
13903041	31-40	White	Nonmetropolitan	$75,000-	1990-1999	Negative1	Negative1	I/II	Regional	T3-T4	N1-N3	0-15	Yes1	PORT	25.41666667	0
15866281	31-40	Others	Metropolitan	$75,000+	1990-1999	Positive1	Positive1	I/II	Regional	T3-T4	N1-N3	0-15	Yes1	PORT	24	0
33234349	31-40	White	Metropolitan	$75,000-	2000-2009	Positive1	Positive1	I/II	Regional	T3-T4	N1-N3	0-15	Yes1	No1	20.08333333	0
14005058	31-40	White	Metropolitan	$75,000-	2000-2009	Negative1	Negative1	I/II	Regional	T3-T4	N1-N3	0-15	Yes1	PORT	17.75	0
22064584	18-30	Black	Metropolitan	$75,000+	2000-2009	Positive1	Positive1	I/II	Regional	T3-T4	N1-N3	0-15	Yes1	No1	5.166666667	0
26710916	31-40	White	Metropolitan	$75,000-	2000-2009	Positive1	Positive1	I/II	Regional	T3-T4	N1-N3	0-15	Yes1	No1	4.583333333	0
967459	31-40	White	Metropolitan	$75,000+	2000-2009	Positive1	Positive1	I/II	Regional	T3-T4	N1-N3	0-15	Yes1	No1	15.91666667	0
24231001	31-40	White	Metropolitan	$75,000+	2000-2009	Positive1	Positive1	I/II	Regional	T3-T4	N1-N3	0-15	Yes1	PORT	8.75	0
34526104	31-40	White	Nonmetropolitan	$75,000-	2000-2009	Positive1	Negative1	I/II	Regional	T3-T4	N1-N3	0-15	No1	No1	14.58333333	0
62435125	31-40	Black	Metropolitan	$75,000+	2000-2009	Negative1	Positive1	I/II	Regional	T3-T4	N1-N3	0-15	Yes1	No1	4.833333333	0
62605863	31-40	Black	Nonmetropolitan	$75,000-	2010-2018	Positive1	Positive1	I/II	Regional	T3-T4	N1-N3	0-15	Yes1	PORT	4.25	0
54813110	31-40	White	Metropolitan	$75,000-	2010-2018	Positive1	Positive1	I/II	Regional	T3-T4	N1-N3	0-15	Yes1	No1	9.5	0
27562078	31-40	Black	Metropolitan	$75,000-	2010-2018	Positive1	Positive1	I/II	Regional	T3-T4	N1-N3	0-15	No1	No1	2.333333333	0
36289108	31-40	Others	Metropolitan	$75,000+	2010-2018	Positive1	Positive1	I/II	Regional	T3-T4	N1-N3	0-15	No1	No1	3.75	0
27666597	31-40	White	Metropolitan	$75,000-	2010-2018	Positive1	Positive1	I/II	Regional	T3-T4	N1-N3	0-15	No1	No1	2.083333333	0
5865677	31-40	White	Metropolitan	$75,000+	2010-2018	Positive1	Positive1	I/II	Regional	T3-T4	N1-N3	0-15	Yes1	No1	3.333333333	0
55540990	31-40	Black	Metropolitan	$75,000+	2010-2018	Negative1	Negative1	I/II	Regional	T3-T4	N1-N3	0-15	Yes1	No1	2.583333333	0
14267347	31-40	Others	Metropolitan	$75,000-	2010-2018	Negative1	Negative1	I/II	Regional	T3-T4	N1-N3	0-15	No1	No1	2.833333333	0
26124943	31-40	White	Metropolitan	$75,000+	1990-1999	Positive1	Positive1	III/IV	Regional	T3-T4	N1-N3	0-15	Yes1	PORT	16.25	0
13890268	31-40	White	Nonmetropolitan	$75,000-	1990-1999	Positive1	Negative1	III/IV	Regional	T3-T4	N1-N3	0-15	Yes1	PORT	26.75	0
15835515	31-40	Black	Metropolitan	$75,000+	1990-1999	Negative1	Negative1	III/IV	Regional	T3-T4	N1-N3	0-15	Yes1	PORT	23.83333333	1
25992586	31-40	White	Metropolitan	$75,000+	1990-1999	Negative1	Negative1	III/IV	Regional	T3-T4	N1-N3	0-15	Yes1	No1	25.41666667	1
15848676	31-40	White	Metropolitan	$75,000+	1990-1999	Positive1	Positive1	III/IV	Regional	T3-T4	N1-N3	0-15	Yes1	No1	5	0
15891874	31-40	White	Metropolitan	$75,000+	1990-1999	Positive1	Positive1	III/IV	Regional	T3-T4	N1-N3	0-15	Yes1	PORT	23.08333333	0
764691	31-40	White	Metropolitan	$75,000+	1990-1999	Negative1	Negative1	III/IV	Regional	T3-T4	N1-N3	0-15	Yes1	PORT	22.83333333	0
21785957	31-40	Black	Metropolitan	$75,000+	1990-1999	Negative1	Negative1	III/IV	Regional	T3-T4	N1-N3	0-15	Yes1	PORT	21.5	0
21783957	31-40	Black	Metropolitan	$75,000+	1990-1999	Positive1	Positive1	III/IV	Regional	T3-T4	N1-N3	0-15	Yes1	No1	3.75	0
793912	31-40	White	Metropolitan	$75,000+	2000-2009	Positive1	Positive1	III/IV	Regional	T3-T4	N1-N3	0-15	Yes1	No1	5.75	0
33305587	31-40	White	Metropolitan	$75,000-	2000-2009	Positive1	Positive1	III/IV	Regional	T3-T4	N1-N3	0-15	No1	No1	3.916666667	0
34183939	31-40	White	Metropolitan	$75,000+	2000-2009	Negative1	Negative1	III/IV	Regional	T3-T4	N1-N3	0-15	Yes1	PORT	8.25	0
21916946	31-40	Black	Metropolitan	$75,000+	2000-2009	Negative1	Negative1	III/IV	Regional	T3-T4	N1-N3	0-15	Yes1	No1	14.75	0
54765561	31-40	Black	Metropolitan	$75,000+	2010-2018	Positive1	Positive1	III/IV	Regional	T3-T4	N1-N3	0-15	Yes1	PORT	7.916666667	0
1171244	31-40	Others	Metropolitan	$75,000+	2010-2018	Negative1	Negative1	III/IV	Regional	T3-T4	N1-N3	0-15	Yes1	No1	10.33333333	0
5633939	31-40	Black	Metropolitan	$75,000+	2010-2018	Positive1	Negative1	III/IV	Regional	T3-T4	N1-N3	0-15	Yes1	No1	9.583333333	0
35413549	18-30	White	Metropolitan	$75,000-	2010-2018	Positive1	Positive1	III/IV	Regional	T3-T4	N1-N3	0-15	Yes1	PORT	4.416666667	0
22101828	18-30	Black	Metropolitan	$75,000-	2010-2018	Positive1	Negative1	III/IV	Regional	T3-T4	N1-N3	0-15	Yes1	PORT	8.166666667	0
27298557	31-40	Black	Metropolitan	$75,000-	2010-2018	Negative1	Negative1	III/IV	Regional	T3-T4	N1-N3	0-15	No1	No1	7.25	0
27302896	31-40	Others	Metropolitan	$75,000-	2010-2018	Negative1	Negative1	III/IV	Regional	T3-T4	N1-N3	0-15	Yes1	No1	8.25	0
49953891	31-40	White	Metropolitan	$75,000-	2010-2018	Negative1	Negative1	III/IV	Regional	T3-T4	N1-N3	0-15	Yes1	No1	8.75	0
55001129	18-30	Black	Metropolitan	$75,000-	2010-2018	Positive1	Negative1	III/IV	Regional	T3-T4	N1-N3	0-15	Yes1	No1	3.666666667	0
22114970	31-40	Black	Metropolitan	$75,000-	2010-2018	Negative1	Negative1	III/IV	Regional	T3-T4	N1-N3	0-15	No1	No1	2.333333333	0
27381271	31-40	Others	Metropolitan	$75,000-	2010-2018	Negative1	Negative1	III/IV	Regional	T3-T4	N1-N3	0-15	Yes1	No1	3.416666667	0
14177686	18-30	White	Nonmetropolitan	$75,000-	2010-2018	Positive1	Negative1	III/IV	Regional	T3-T4	N1-N3	0-15	Yes1	PORT	7.5	0
11079612	31-40	White	Metropolitan	$75,000-	2010-2018	Negative1	Negative1	III/IV	Regional	T3-T4	N1-N3	0-15	No1	No1	2.333333333	0
35733048	31-40	White	Metropolitan	$75,000+	2010-2018	Negative1	Negative1	III/IV	Regional	T3-T4	N1-N3	0-15	Yes1	No1	7.333333333	0
5705879	31-40	White	Metropolitan	$75,000+	2010-2018	Positive1	Negative1	III/IV	Regional	T3-T4	N1-N3	0-15	Yes1	No1	7.583333333	0
27490827	18-30	White	Metropolitan	$75,000-	2010-2018	Negative1	Negative1	III/IV	Regional	T3-T4	N1-N3	0-15	Yes1	No1	6.083333333	0
62761948	31-40	White	Metropolitan	$75,000+	2010-2018	Positive1	Positive1	III/IV	Regional	T3-T4	N1-N3	0-15	Yes1	PORT	6.833333333	0
14185167	31-40	White	Nonmetropolitan	$75,000-	2010-2018	Positive1	Negative1	III/IV	Regional	T3-T4	N1-N3	0-15	Yes1	No1	6.666666667	0
27555506	31-40	White	Metropolitan	$75,000-	2010-2018	Positive1	Positive1	III/IV	Regional	T3-T4	N1-N3	0-15	Yes1	No1	5	0
22174154	18-30	Black	Metropolitan	$75,000-	2010-2018	Negative1	Negative1	III/IV	Regional	T3-T4	N1-N3	0-15	Yes1	No1	4.666666667	0
55292478	31-40	Black	Metropolitan	$75,000+	2010-2018	Positive1	Positive1	III/IV	Regional	T3-T4	N1-N3	0-15	Yes1	PORT	4.416666667	0
5846166	31-40	White	Metropolitan	$75,000+	2010-2018	Negative1	Negative1	III/IV	Regional	T3-T4	N1-N3	0-15	Yes1	No1	4	0
55452617	31-40	Black	Metropolitan	$75,000+	2010-2018	Negative1	Positive1	III/IV	Regional	T3-T4	N1-N3	0-15	Yes1	No1	2	0
1105679	31-40	White	Metropolitan	$75,000+	2000-2009	Negative1	Negative1	III/IV	Regional	T3-T4	N1-N3	0-15	No1	No1	12	0
15873071	31-40	White	Metropolitan	$75,000-	1990-1999	Positive1	Negative1	I/II	Regional	T3-T4	N1-N3	0-15	Yes1	PORT	2.083333333	0
26158920	31-40	White	Metropolitan	$75,000+	1990-1999	Positive1	Positive1	I/II	Regional	T3-T4	N1-N3	0-15	Yes1	PORT	6.166666667	0
62612183	31-40	Black	Nonmetropolitan	$75,000-	2010-2018	Negative1	Negative1	I/II	Regional	T3-T4	N1-N3	0-15	Yes1	PORT	6.583333333	0
55006026	31-40	Black	Metropolitan	$75,000+	2010-2018	Positive1	Negative1	I/II	Regional	T3-T4	N1-N3	0-15	Yes1	PORT	2.666666667	0
35524661	31-40	White	Metropolitan	$75,000-	2010-2018	Positive1	Positive1	I/II	Regional	T3-T4	N1-N3	0-15	Yes1	No1	8.583333333	0
14167393	31-40	White	Metropolitan	$75,000-	2010-2018	Positive1	Negative1	I/II	Regional	T3-T4	N1-N3	0-15	Yes1	No1	7.333333333	0
24394570	31-40	Others	Metropolitan	$75,000+	2010-2018	Positive1	Positive1	I/II	Regional	T3-T4	N1-N3	0-15	No1	No1	2.416666667	0
1349290	18-30	White	Metropolitan	$75,000+	2010-2018	Negative1	Negative1	I/II	Regional	T3-T4	N1-N3	0-15	Yes1	No1	6.5	1
35815764	31-40	White	Metropolitan	$75,000-	2010-2018	Positive1	Negative1	I/II	Regional	T3-T4	N1-N3	0-15	Yes1	PORT	6.916666667	0
55342301	31-40	White	Metropolitan	$75,000+	2010-2018	Negative1	Negative1	I/II	Regional	T3-T4	N1-N3	0-15	Yes1	PORT	4	0
5908543	31-40	White	Metropolitan	$75,000+	2010-2018	Negative1	Negative1	I/II	Regional	T3-T4	N1-N3	0-15	Yes1	PORT	2.166666667	0
15751691	18-30	Black	Metropolitan	$75,000-	1990-1999	Negative1	Positive1	III/IV	Regional	T3-T4	N1-N3	0-15	Yes1	No1	4.083333333	0
15747945	31-40	Others	Metropolitan	$75,000+	1990-1999	Negative1	Negative1	III/IV	Regional	T3-T4	N1-N3	0-15	Yes1	No1	4.5	0
15812417	31-40	White	Metropolitan	$75,000+	1990-1999	Positive1	Positive1	III/IV	Regional	T3-T4	N1-N3	0-15	Yes1	PORT	13.25	0
24053320	31-40	White	Metropolitan	$75,000+	1990-1999	Negative1	Negative1	III/IV	Regional	T3-T4	N1-N3	0-15	Yes1	PORT	2.416666667	0
5177904	31-40	White	Metropolitan	$75,000+	1990-1999	Positive1	Positive1	III/IV	Regional	T3-T4	N1-N3	0-15	Yes1	No1	4.416666667	0
53820764	31-40	White	Metropolitan	$75,000+	2000-2009	Negative1	Negative1	III/IV	Regional	T3-T4	N1-N3	0-15	Yes1	PORT	2.166666667	0
828535	31-40	Black	Metropolitan	$75,000+	2000-2009	Negative1	Negative1	III/IV	Regional	T3-T4	N1-N3	0-15	Yes1	No1	15.25	0
34239920	31-40	Others	Metropolitan	$75,000+	2000-2009	Negative1	Negative1	III/IV	Regional	T3-T4	N1-N3	0-15	Yes1	PORT	16.41666667	0
54299833	31-40	White	Metropolitan	$75,000+	2000-2009	Positive1	Negative1	III/IV	Regional	T3-T4	N1-N3	0-15	Yes1	No1	15.25	0
34439223	31-40	White	Metropolitan	$75,000+	2000-2009	Positive1	Positive1	III/IV	Regional	T3-T4	N1-N3	0-15	Yes1	No1	5.25	0
34538734	31-40	White	Metropolitan	$75,000-	2000-2009	Positive1	Negative1	III/IV	Regional	T3-T4	N1-N3	0-15	Yes1	PORT	3.916666667	0
54448915	31-40	White	Metropolitan	$75,000-	2000-2009	Positive1	Positive1	III/IV	Regional	T3-T4	N1-N3	0-15	Yes1	PORT	13.91666667	0
26949145	31-40	White	Metropolitan	$75,000-	2000-2009	Positive1	Positive1	III/IV	Regional	T3-T4	N1-N3	0-15	Yes1	No1	3.25	0
54462766	31-40	White	Metropolitan	$75,000+	2000-2009	Positive1	Negative1	III/IV	Regional	T3-T4	N1-N3	0-15	Yes1	No1	13.58333333	0
16249393	31-40	White	Metropolitan	$75,000+	2000-2009	Positive1	Positive1	III/IV	Regional	T3-T4	N1-N3	0-15	No1	No1	3.916666667	0
27127025	31-40	Others	Metropolitan	$75,000-	2000-2009	Negative1	Negative1	III/IV	Regional	T3-T4	N1-N3	0-15	Yes1	No1	11	0
62455952	31-40	White	Nonmetropolitan	$75,000-	2000-2009	Positive1	Positive1	III/IV	Regional	T3-T4	N1-N3	0-15	Yes1	No1	11.5	0
5550309	31-40	White	Metropolitan	$75,000+	2000-2009	Positive1	Positive1	III/IV	Regional	T3-T4	N1-N3	0-15	Yes1	PORT	8.166666667	0
22036683	31-40	Black	Metropolitan	$75,000-	2010-2018	Positive1	Positive1	III/IV	Regional	T3-T4	N1-N3	0-15	Yes1	No1	10	0
22037338	31-40	White	Metropolitan	$75,000-	2010-2018	Positive1	Positive1	III/IV	Regional	T3-T4	N1-N3	0-15	Yes1	PORT	10.25	0
35296608	31-40	White	Metropolitan	$75,000-	2010-2018	Positive1	Negative1	III/IV	Regional	T3-T4	N1-N3	0-15	Yes1	No1	6.583333333	0
20183631	31-40	White	Metropolitan	$75,000-	2010-2018	Positive1	Negative1	III/IV	Regional	T3-T4	N1-N3	0-15	Yes1	PORT	9.75	0
54906539	31-40	Others	Metropolitan	$75,000+	2010-2018	Positive1	Positive1	III/IV	Regional	T3-T4	N1-N3	0-15	Yes1	PORT	8.75	0
11058702	31-40	White	Metropolitan	$75,000-	2010-2018	Negative1	Negative1	III/IV	Regional	T3-T4	N1-N3	0-15	Yes1	No1	8.75	0
35576111	31-40	White	Metropolitan	$75,000-	2010-2018	Negative1	Positive1	III/IV	Regional	T3-T4	N1-N3	0-15	Yes1	No1	3.333333333	0
35728409	31-40	White	Metropolitan	$75,000-	2010-2018	Negative1	Negative1	III/IV	Regional	T3-T4	N1-N3	0-15	Yes1	No1	7.416666667	0
27417030	18-30	Black	Metropolitan	$75,000-	2010-2018	Negative1	Negative1	III/IV	Regional	T3-T4	N1-N3	0-15	No1	No1	6.833333333	0
27447995	31-40	White	Metropolitan	$75,000-	2010-2018	Negative1	Negative1	III/IV	Regional	T3-T4	N1-N3	0-15	Yes1	No1	3.083333333	0
27541546	18-30	Others	Metropolitan	$75,000-	2010-2018	Positive1	Positive1	III/IV	Regional	T3-T4	N1-N3	0-15	Yes1	No1	5.25	0
27501487	31-40	Others	Metropolitan	$75,000-	2010-2018	Negative1	Negative1	III/IV	Regional	T3-T4	N1-N3	0-15	Yes1	No1	5.833333333	0
1412812	31-40	White	Metropolitan	$75,000+	2010-2018	Positive1	Negative1	III/IV	Regional	T3-T4	N1-N3	0-15	Yes1	No1	4.333333333	0
19965211	18-30	White	Metropolitan	$75,000+	1990-1999	Negative1	Negative1	III/IV	Regional	T3-T4	N1-N3	0-15	Yes1	No1	2.166666667	0
54123980	31-40	White	Metropolitan	$75,000+	2000-2009	Positive1	Positive1	III/IV	Regional	T3-T4	N1-N3	0-15	Yes1	No1	5.583333333	0
1023503	31-40	Others	Metropolitan	$75,000+	2000-2009	Negative1	Negative1	III/IV	Regional	T3-T4	N1-N3	0-15	Yes1	PORT	2.083333333	0
25954237	31-40	Black	Metropolitan	$75,000+	1990-1999	Positive1	Positive1	I/II	Regional	T1-T2	N1-N3	0-15	Yes1	No1	3.166666667	0
27167224	31-40	Black	Metropolitan	$75,000-	2010-2018	Positive1	Negative1	III/IV	Regional	T1-T2	N1-N3	0-15	No1	No1	10.08333333	0
54554476	31-40	White	Metropolitan	$75,000+	2000-2009	Negative1	Negative1	I/II	Regional	T1-T2	N1-N3	0-15	Yes1	No1	12.66666667	0
62452414	18-30	Black	Metropolitan	$75,000-	2000-2009	Positive1	Negative1	I/II	Regional	T1-T2	N1-N3	0-15	Yes1	No1	11.83333333	0
22033497	31-40	White	Metropolitan	$75,000-	2010-2018	Positive1	Positive1	I/II	Regional	T1-T2	N1-N3	0-15	Yes1	PORT	7.75	0
62606786	31-40	White	Nonmetropolitan	$75,000-	2010-2018	Positive1	Positive1	I/II	Regional	T1-T2	N1-N3	0-15	Yes1	PORT	9.083333333	0
5015693	31-40	White	Metropolitan	$75,000+	1990-1999	Negative1	Negative1	III/IV	Regional	T1-T2	N1-N3	0-15	Yes1	PORT	27.08333333	0
21824856	31-40	White	Metropolitan	$75,000+	2000-2009	Negative1	Negative1	III/IV	Regional	T1-T2	N1-N3	0-15	Yes1	No1	3.916666667	0
62320510	31-40	White	Nonmetropolitan	$75,000-	2000-2009	Positive1	Negative1	III/IV	Regional	T1-T2	N1-N3	0-15	Yes1	No1	14.25	0
35054819	31-40	White	Metropolitan	$75,000+	2000-2009	Negative1	Negative1	III/IV	Regional	T1-T2	N1-N3	0-15	Yes1	PORT	6.333333333	0
21982598	31-40	Black	Metropolitan	$75,000-	2000-2009	Negative1	Negative1	III/IV	Regional	T1-T2	N1-N3	0-15	Yes1	No1	3.916666667	0
5614186	31-40	Black	Metropolitan	$75,000-	2010-2018	Positive1	Positive1	III/IV	Regional	T1-T2	N1-N3	0-15	Yes1	No1	9.666666667	0
35478087	18-30	Black	Metropolitan	$75,000-	2010-2018	Positive1	Negative1	III/IV	Regional	T1-T2	N1-N3	0-15	Yes1	No1	8.833333333	0
22176978	18-30	Black	Metropolitan	$75,000-	2010-2018	Negative1	Negative1	III/IV	Regional	T1-T2	N1-N3	0-15	Yes1	No1	3.916666667	0
24081269	31-40	White	Metropolitan	$75,000+	1990-1999	Positive1	Positive1	I/II	Regional	T3-T4	N1-N3	0-15	Yes1	No1	5.166666667	0
49883016	31-40	White	Metropolitan	$75,000-	2010-2018	Negative1	Negative1	I/II	Regional	T3-T4	N1-N3	0-15	Yes1	No1	10.33333333	0
27485053	18-30	Others	Metropolitan	$75,000-	2010-2018	Positive1	Positive1	I/II	Regional	T3-T4	N1-N3	0-15	Yes1	No1	5.416666667	0
1400756	31-40	White	Metropolitan	$75,000+	2010-2018	Positive1	Positive1	I/II	Regional	T3-T4	N1-N3	0-15	Yes1	No1	4.5	0
26225832	31-40	White	Metropolitan	$75,000+	1990-1999	Positive1	Positive1	III/IV	Regional	T3-T4	N1-N3	0-15	Yes1	PORT	2.583333333	0
25914159	18-30	White	Metropolitan	$75,000+	1990-1999	Positive1	Positive1	III/IV	Regional	T3-T4	N1-N3	0-15	Yes1	No1	7.666666667	0
54794581	31-40	White	Metropolitan	$75,000-	2010-2018	Positive1	Positive1	III/IV	Regional	T3-T4	N1-N3	0-15	Yes1	No1	10	0
14158047	18-30	White	Metropolitan	$75,000-	2010-2018	Positive1	Positive1	III/IV	Regional	T3-T4	N1-N3	0-15	Yes1	No1	7.833333333	0
27466846	31-40	White	Metropolitan	$75,000-	2010-2018	Positive1	Positive1	III/IV	Regional	T3-T4	N1-N3	0-15	Yes1	No1	6.25	0
27432781	31-40	Black	Metropolitan	$75,000-	2010-2018	Positive1	Positive1	I/II	Regional	T3-T4	N1-N3	0-15	No1	No1	4.166666667	0
35845463	18-30	White	Metropolitan	$75,000-	2010-2018	Positive1	Positive1	I/II	Regional	T3-T4	N1-N3	0-15	No1	No1	3.916666667	0
24012713	31-40	Others	Metropolitan	$75,000+	1990-1999	Negative1	Negative1	III/IV	Regional	T3-T4	N1-N3	0-15	Yes1	No1	25.58333333	0
24115753	31-40	White	Metropolitan	$75,000+	2000-2009	Positive1	Negative1	III/IV	Regional	T3-T4	N1-N3	0-15	Yes1	No1	20.33333333	0
34606174	31-40	White	Metropolitan	$75,000-	2000-2009	Negative1	Negative1	III/IV	Regional	T3-T4	N1-N3	0-15	Yes1	No1	7	0
775272	31-40	White	Metropolitan	$75,000+	1990-1999	Negative1	Negative1	III/IV	Regional	T3-T4	N1-N3	0-15	Yes1	PORT	19.25	1
62649116	31-40	Black	Metropolitan	$75,000-	2010-2018	Positive1	Positive1	III/IV	Regional	T1-T2	N1-N3	0-15	Yes1	PORT	8.833333333	0
27430545	31-40	White	Metropolitan	$75,000-	2010-2018	Negative1	Negative1	III/IV	Regional	T1-T2	N1-N3	0-15	Yes1	No1	6.583333333	0
16038163	31-40	Black	Metropolitan	$75,000+	2000-2009	Negative1	Negative1	I/II	Regional	T1-T2	N1-N3	0-15	No1	No1	3.916666667	0
55064258	31-40	White	Metropolitan	$75,000+	2010-2018	Positive1	Positive1	I/II	Regional	T1-T2	N1-N3	0-15	Yes1	No1	6.5	0
54924922	31-40	White	Metropolitan	$75,000-	2010-2018	Positive1	Negative1	III/IV	Regional	T1-T2	N1-N3	0-15	Yes1	PORT	8.416666667	0
15787314	31-40	White	Metropolitan	$75,000+	1990-1999	Positive1	Positive1	III/IV	Regional	T1-T2	N1-N3	0-15	Yes1	PORT	6	0
36084174	31-40	Others	Metropolitan	$75,000-	2010-2018	Positive1	Positive1	I/II	Regional	T3-T4	N1-N3	0-15	Yes1	No1	4.583333333	0
14165786	31-40	White	Metropolitan	$75,000-	2010-2018	Positive1	Positive1	III/IV	Regional	T3-T4	N1-N3	0-15	Yes1	PORT	2.833333333	0
5713308	18-30	Black	Metropolitan	$75,000+	2010-2018	Negative1	Negative1	III/IV	Regional	T3-T4	N1-N3	0-15	Yes1	PORT	7.833333333	0
22111931	18-30	White	Metropolitan	$75,000+	2010-2018	Negative1	Negative1	III/IV	Regional	T3-T4	N1-N3	0-15	Yes1	No1	7	0
5401971	31-40	White	Metropolitan	$75,000+	2000-2009	Positive1	Negative1	I/II	Regional	T3-T4	N1-N3	0-15	Yes1	No1	15.08333333	0
5487542	31-40	White	Metropolitan	$75,000+	2000-2009	Positive1	Negative1	I/II	Regional	T3-T4	N1-N3	0-15	Yes1	No1	13.75	0
49413140	31-40	Black	Metropolitan	$75,000+	2000-2009	Negative1	Negative1	III/IV	Regional	T3-T4	N1-N3	0-15	Yes1	No1	14.5	0
505303	31-40	Others	Metropolitan	$75,000+	1990-1999	Negative1	Negative1	I/II	Localized	T1-T2	N0	0-15	Yes1	PORT	30.58333333	0
21630222	31-40	White	Metropolitan	$75,000+	1990-1999	Negative1	Positive1	I/II	Localized	T1-T2	N0	0-15	No1	PORT	30.58333333	0
13843883	31-40	White	Metropolitan	$75,000-	1990-1999	Negative1	Negative1	I/II	Localized	T1-T2	N0	0-15	No1	PORT	30.75	0
21647380	31-40	White	Metropolitan	$75,000+	1990-1999	Negative1	Negative1	I/II	Localized	T1-T2	N0	0-15	No1	No1	30.41666667	0
4952633	31-40	White	Metropolitan	$75,000+	1990-1999	Positive1	Positive1	I/II	Localized	T1-T2	N0	0-15	No1	No1	29.33333333	1
4938970	31-40	White	Metropolitan	$75,000+	1990-1999	Positive1	Positive1	I/II	Localized	T1-T2	N0	0-15	No1	PORT	29.33333333	1
10450069	31-40	White	Metropolitan	$75,000-	1990-1999	Positive1	Positive1	I/II	Localized	T1-T2	N0	0-15	Yes1	No1	29.83333333	0
431882	31-40	White	Metropolitan	$75,000-	1990-1999	Positive1	Positive1	I/II	Localized	T1-T2	N0	0-15	No1	PORT	26	0
4951724	31-40	White	Metropolitan	$75,000+	1990-1999	Positive1	Positive1	I/II	Localized	T1-T2	N0	0-15	No1	No1	23.75	0
515201	31-40	Others	Metropolitan	$75,000-	1990-1999	Positive1	Positive1	I/II	Localized	T1-T2	N0	0-15	No1	No1	28.5	1
26234174	31-40	Others	Metropolitan	$75,000+	1990-1999	Positive1	Positive1	I/II	Localized	T1-T2	N0	0-15	No1	PORT	28.83333333	1
4964787	31-40	White	Metropolitan	$75,000+	1990-1999	Positive1	Positive1	I/II	Localized	T1-T2	N0	0-15	No1	No1	15.08333333	0
4968459	31-40	White	Nonmetropolitan	$75,000+	1990-1999	Negative1	Negative1	I/II	Localized	T1-T2	N0	0-15	Yes1	PORT	28.66666667	1
4982530	31-40	White	Metropolitan	$75,000+	1990-1999	Positive1	Negative1	I/II	Localized	T1-T2	N0	0-15	Yes1	PORT	28.33333333	0
15742086	31-40	White	Metropolitan	$75,000-	1990-1999	Negative1	Positive1	I/II	Localized	T1-T2	N0	0-15	Yes1	No1	28.25	1
15746172	31-40	White	Metropolitan	$75,000+	1990-1999	Positive1	Positive1	I/II	Localized	T1-T2	N0	0-15	Yes1	No1	28.08333333	0
592345	31-40	White	Metropolitan	$75,000-	1990-1999	Positive1	Positive1	I/II	Localized	T1-T2	N0	0-15	No1	PORT	12	0
26228810	31-40	White	Metropolitan	$75,000+	1990-1999	Positive1	Positive1	I/II	Localized	T1-T2	N0	0-15	No1	PORT	28.58333333	0
4970551	31-40	White	Metropolitan	$75,000+	1990-1999	Positive1	Negative1	I/II	Localized	T1-T2	N0	0-15	No1	No1	28.5	0
26097559	31-40	White	Metropolitan	$75,000+	1990-1999	Positive1	Positive1	I/II	Localized	T1-T2	N0	0-15	No1	No1	28.5	0
4979175	31-40	White	Metropolitan	$75,000+	1990-1999	Negative1	Positive1	I/II	Localized	T1-T2	N0	0-15	Yes1	No1	12.58333333	0
15716595	31-40	White	Metropolitan	$75,000+	1990-1999	Positive1	Positive1	I/II	Localized	T1-T2	N0	0-15	No1	PORT	28.91666667	0
15737937	31-40	White	Metropolitan	$75,000+	1990-1999	Positive1	Positive1	I/II	Localized	T1-T2	N0	0-15	No1	PORT	28.16666667	0
26122830	31-40	White	Metropolitan	$75,000+	1990-1999	Positive1	Positive1	I/II	Localized	T1-T2	N0	0-15	No1	PORT	28.58333333	0
13875695	31-40	White	Nonmetropolitan	$75,000-	1990-1999	Positive1	Positive1	I/II	Localized	T1-T2	N0	0-15	No1	PORT	27.75	0
13879154	31-40	White	Nonmetropolitan	$75,000-	1990-1999	Positive1	Negative1	I/II	Localized	T1-T2	N0	0-15	Yes1	No1	27.16666667	0
19923620	31-40	White	Metropolitan	$75,000-	1990-1999	Positive1	Positive1	I/II	Localized	T1-T2	N0	0-15	No1	No1	27.33333333	0
10522933	31-40	White	Metropolitan	$75,000-	1990-1999	Positive1	Positive1	I/II	Localized	T1-T2	N0	0-15	No1	PORT	27.75	0
15756478	31-40	White	Metropolitan	$75,000+	1990-1999	Positive1	Positive1	I/II	Localized	T1-T2	N0	0-15	No1	PORT	27.58333333	1
21687183	31-40	White	Metropolitan	$75,000+	1990-1999	Positive1	Positive1	I/II	Localized	T1-T2	N0	0-15	No1	PORT	27.33333333	0
24025360	31-40	White	Metropolitan	$75,000+	1990-1999	Positive1	Positive1	I/II	Localized	T1-T2	N0	0-15	No1	PORT	27.5	0
15757761	31-40	White	Metropolitan	$75,000-	1990-1999	Positive1	Negative1	I/II	Localized	T1-T2	N0	0-15	No1	PORT	9.75	0
21668917	31-40	White	Metropolitan	$75,000-	1990-1999	Positive1	Positive1	I/II	Localized	T1-T2	N0	0-15	Yes1	No1	27.66666667	0
558143	31-40	Others	Metropolitan	$75,000+	1990-1999	Positive1	Positive1	I/II	Localized	T1-T2	N0	0-15	No1	PORT	26.41666667	1
584182	31-40	Others	Metropolitan	$75,000+	1990-1999	Positive1	Positive1	I/II	Localized	T1-T2	N0	0-15	No1	No1	12.25	0
26022143	31-40	White	Metropolitan	$75,000+	1990-1999	Positive1	Negative1	I/II	Localized	T1-T2	N0	0-15	No1	No1	26.33333333	0
5046736	31-40	White	Metropolitan	$75,000+	1990-1999	Positive1	Positive1	I/II	Localized	T1-T2	N0	0-15	No1	No1	26.91666667	0
618239	31-40	White	Metropolitan	$75,000+	1990-1999	Positive1	Positive1	I/II	Localized	T1-T2	N0	0-15	No1	PORT	26.08333333	0
5034945	31-40	White	Metropolitan	$75,000+	1990-1999	Positive1	Positive1	I/II	Localized	T1-T2	N0	0-15	No1	PORT	26.83333333	1
25997934	31-40	Black	Metropolitan	$75,000+	1990-1999	Positive1	Positive1	I/II	Localized	T1-T2	N0	0-15	No1	No1	5.416666667	0
26024210	31-40	Black	Metropolitan	$75,000+	1990-1999	Positive1	Positive1	I/II	Localized	T1-T2	N0	0-15	No1	No1	25.33333333	0
25974443	18-30	White	Metropolitan	$75,000+	1990-1999	Positive1	Positive1	I/II	Localized	T1-T2	N0	0-15	No1	No1	10.66666667	0
15620308	31-40	White	Metropolitan	$75,000+	1990-1999	Positive1	Positive1	I/II	Localized	T1-T2	N0	0-15	No1	No1	9.75	0
13899289	31-40	White	Metropolitan	$75,000-	1990-1999	Positive1	Negative1	I/II	Localized	T1-T2	N0	0-15	Yes1	No1	23.08333333	0
15825856	31-40	White	Metropolitan	$75,000+	1990-1999	Positive1	Positive1	I/II	Localized	T1-T2	N0	0-15	No1	No1	25.25	0
19930301	31-40	White	Metropolitan	$75,000-	1990-1999	Positive1	Positive1	I/II	Localized	T1-T2	N0	0-15	No1	No1	25.83333333	1
601389	31-40	White	Metropolitan	$75,000+	1990-1999	Negative1	Negative1	I/II	Localized	T1-T2	N0	0-15	No1	PORT	24.5	0
603258	31-40	White	Metropolitan	$75,000+	1990-1999	Positive1	Positive1	I/II	Localized	T1-T2	N0	0-15	No1	PORT	25.41666667	0
5084406	31-40	White	Metropolitan	$75,000+	1990-1999	Positive1	Positive1	I/II	Localized	T1-T2	N0	0-15	No1	PORT	21.83333333	0
10576960	31-40	White	Metropolitan	$75,000-	1990-1999	Positive1	Positive1	I/II	Localized	T1-T2	N0	0-15	No1	PORT	25.58333333	0
24032651	31-40	White	Metropolitan	$75,000-	1990-1999	Positive1	Positive1	I/II	Localized	T1-T2	N0	0-15	Yes1	No1	25.25	1
578294	31-40	White	Metropolitan	$75,000+	1990-1999	Positive1	Positive1	I/II	Localized	T1-T2	N0	0-15	No1	PORT	25.5	0
13904732	31-40	White	Nonmetropolitan	$75,000-	1990-1999	Negative1	Negative1	I/II	Localized	T1-T2	N0	0-15	Yes1	PORT	15.25	0
587043	31-40	White	Metropolitan	$75,000+	1990-1999	Positive1	Positive1	I/II	Localized	T1-T2	N0	0-15	No1	PORT	25.25	0
589392	31-40	White	Metropolitan	$75,000-	1990-1999	Positive1	Positive1	I/II	Localized	T1-T2	N0	0-15	No1	PORT	25.08333333	0
5065159	31-40	White	Metropolitan	$75,000+	1990-1999	Positive1	Positive1	I/II	Localized	T1-T2	N0	0-15	Yes1	PORT	16.75	0
15817581	31-40	White	Metropolitan	$75,000+	1990-1999	Positive1	Positive1	I/II	Localized	T1-T2	N0	0-15	No1	No1	25.58333333	0
25966235	31-40	Black	Metropolitan	$75,000-	1990-1999	Positive1	Positive1	I/II	Localized	T1-T2	N0	0-15	No1	No1	24.41666667	0
25895698	31-40	Black	Metropolitan	$75,000-	1990-1999	Positive1	Positive1	I/II	Localized	T1-T2	N0	0-15	No1	No1	13	0
15864925	31-40	Others	Metropolitan	$75,000+	1990-1999	Positive1	Positive1	I/II	Localized	T1-T2	N0	0-15	Yes1	PORT	24.5	0
10591629	18-30	White	Nonmetropolitan	$75,000-	1990-1999	Negative1	Negative1	I/II	Localized	T1-T2	N0	0-15	Yes1	No1	15.33333333	0
13914746	18-30	White	Metropolitan	$75,000-	1990-1999	Positive1	Positive1	I/II	Localized	T1-T2	N0	0-15	No1	No1	14.41666667	0
19945679	31-40	White	Nonmetropolitan	$75,000-	1990-1999	Positive1	Negative1	I/II	Localized	T1-T2	N0	0-15	No1	No1	9.166666667	1
25959575	31-40	White	Metropolitan	$75,000-	1990-1999	Positive1	Positive1	I/II	Localized	T1-T2	N0	0-15	No1	No1	24.91666667	0
690665	31-40	White	Metropolitan	$75,000+	1990-1999	Positive1	Positive1	I/II	Localized	T1-T2	N0	0-15	No1	PORT	24.08333333	1
641554	31-40	White	Metropolitan	$75,000+	1990-1999	Positive1	Positive1	I/II	Localized	T1-T2	N0	0-15	No1	PORT	3.583333333	0
673152	31-40	White	Metropolitan	$75,000+	1990-1999	Positive1	Positive1	I/II	Localized	T1-T2	N0	0-15	No1	PORT	24.91666667	0
745409	31-40	White	Metropolitan	$75,000+	1990-1999	Negative1	Negative1	I/II	Localized	T1-T2	N0	0-15	Yes1	PORT	24.75	0
770618	31-40	White	Metropolitan	$75,000+	1990-1999	Positive1	Positive1	I/II	Localized	T1-T2	N0	0-15	No1	PORT	24.5	1
5110938	31-40	White	Metropolitan	$75,000+	1990-1999	Negative1	Positive1	I/II	Localized	T1-T2	N0	0-15	No1	PORT	24.41666667	0
10597153	31-40	White	Nonmetropolitan	$75,000-	1990-1999	Positive1	Positive1	I/II	Localized	T1-T2	N0	0-15	Yes1	PORT	24.5	0
902677	31-40	White	Metropolitan	$75,000+	1990-1999	Positive1	Positive1	I/II	Localized	T1-T2	N0	0-15	No1	PORT	24.5	1
15853101	31-40	White	Metropolitan	$75,000-	1990-1999	Negative1	Negative1	I/II	Localized	T1-T2	N0	0-15	No1	No1	4.583333333	0
684641	31-40	White	Metropolitan	$75,000+	1990-1999	Positive1	Positive1	I/II	Localized	T1-T2	N0	0-15	No1	No1	24.16666667	0
10593975	31-40	White	Metropolitan	$75,000+	1990-1999	Positive1	Positive1	I/II	Localized	T1-T2	N0	0-15	No1	PORT	24.58333333	0
15862549	31-40	White	Metropolitan	$75,000+	1990-1999	Positive1	Positive1	I/II	Localized	T1-T2	N0	0-15	No1	No1	24.41666667	0
750128	31-40	Black	Metropolitan	$75,000+	1990-1999	Positive1	Positive1	I/II	Localized	T1-T2	N0	0-15	No1	PORT	23.91666667	1
21741804	31-40	Black	Metropolitan	$75,000+	1990-1999	Positive1	Positive1	I/II	Localized	T1-T2	N0	0-15	No1	PORT	23.16666667	0
25837803	31-40	Others	Metropolitan	$75,000-	1990-1999	Positive1	Positive1	I/II	Localized	T1-T2	N0	0-15	No1	No1	23.08333333	0
25855304	31-40	White	Metropolitan	$75,000-	1990-1999	Positive1	Positive1	I/II	Localized	T1-T2	N0	0-15	No1	No1	23.66666667	1
666336	31-40	White	Metropolitan	$75,000+	1990-1999	Positive1	Positive1	I/II	Localized	T1-T2	N0	0-15	No1	PORT	23.91666667	1
704213	31-40	White	Metropolitan	$75,000+	1990-1999	Positive1	Positive1	I/II	Localized	T1-T2	N0	0-15	No1	PORT	23.5	0
10622171	31-40	White	Metropolitan	$75,000+	1990-1999	Positive1	Positive1	I/II	Localized	T1-T2	N0	0-15	No1	No1	15.66666667	0
25729165	31-40	White	Metropolitan	$75,000-	1990-1999	Positive1	Positive1	I/II	Localized	T1-T2	N0	0-15	No1	No1	23.16666667	0
15895409	31-40	White	Metropolitan	$75,000+	1990-1999	Positive1	Positive1	I/II	Localized	T1-T2	N0	0-15	No1	PORT	23.33333333	0
24069930	31-40	White	Metropolitan	$75,000+	1990-1999	Positive1	Positive1	I/II	Localized	T1-T2	N0	0-15	Yes1	No1	23.5	0
722883	31-40	White	Metropolitan	$75,000+	1990-1999	Positive1	Positive1	I/II	Localized	T1-T2	N0	0-15	No1	PORT	23.33333333	1
24045320	31-40	White	Metropolitan	$75,000+	1990-1999	Negative1	Positive1	I/II	Localized	T1-T2	N0	0-15	Yes1	No1	23.66666667	0
700504	31-40	White	Metropolitan	$75,000+	1990-1999	Positive1	Positive1	I/II	Localized	T1-T2	N0	0-15	No1	PORT	23.58333333	0
21739528	31-40	White	Metropolitan	$75,000+	1990-1999	Positive1	Positive1	I/II	Localized	T1-T2	N0	0-15	No1	PORT	23.66666667	0
15885194	31-40	White	Metropolitan	$75,000+	1990-1999	Positive1	Positive1	I/II	Localized	T1-T2	N0	0-15	No1	PORT	23.58333333	0
19950248	31-40	White	Metropolitan	$75,000-	1990-1999	Positive1	Positive1	I/II	Localized	T1-T2	N0	0-15	No1	No1	23.83333333	0
765575	31-40	White	Metropolitan	$75,000+	1990-1999	Positive1	Positive1	I/II	Localized	T1-T2	N0	0-15	Yes1	PORT	23.08333333	0
5134800	31-40	White	Metropolitan	$75,000+	1990-1999	Positive1	Negative1	I/II	Localized	T1-T2	N0	0-15	No1	PORT	23.5	0
10615043	31-40	White	Metropolitan	$75,000+	1990-1999	Negative1	Positive1	I/II	Localized	T1-T2	N0	0-15	No1	PORT	23.66666667	0
15874483	31-40	White	Metropolitan	$75,000+	1990-1999	Positive1	Positive1	I/II	Localized	T1-T2	N0	0-15	No1	PORT	23.83333333	1
15882428	31-40	White	Metropolitan	$75,000+	1990-1999	Negative1	Negative1	I/II	Localized	T1-T2	N0	0-15	Yes1	PORT	23.58333333	0
21736447	31-40	White	Metropolitan	$75,000+	1990-1999	Positive1	Positive1	I/II	Localized	T1-T2	N0	0-15	Yes1	PORT	23.5	0
21750039	31-40	White	Metropolitan	$75,000+	1990-1999	Positive1	Positive1	I/II	Localized	T1-T2	N0	0-15	No1	No1	23	0
24100700	31-40	White	Metropolitan	$75,000+	1990-1999	Positive1	Positive1	I/II	Localized	T1-T2	N0	0-15	No1	PORT	23.58333333	1
25685397	31-40	White	Metropolitan	$75,000-	1990-1999	Positive1	Positive1	I/II	Localized	T1-T2	N0	0-15	Yes1	No1	23.5	0
31953820	31-40	White	Nonmetropolitan	$75,000-	1990-1999	Positive1	Positive1	I/II	Localized	T1-T2	N0	0-15	No1	No1	22.5	0
25735530	18-30	Black	Metropolitan	$75,000-	1990-1999	Positive1	Positive1	I/II	Localized	T1-T2	N0	0-15	No1	PORT	19.83333333	0
667979	18-30	Others	Metropolitan	$75,000+	1990-1999	Positive1	Positive1	I/II	Localized	T1-T2	N0	0-15	Yes1	No1	14.58333333	0
24077054	31-40	Others	Metropolitan	$75,000+	1990-1999	Positive1	Positive1	I/II	Localized	T1-T2	N0	0-15	No1	PORT	22.33333333	0
21759447	31-40	Others	Metropolitan	$75,000+	1990-1999	Negative1	Negative1	I/II	Localized	T1-T2	N0	0-15	Yes1	PORT	22.83333333	0
749017	31-40	Others	Metropolitan	$75,000+	1990-1999	Positive1	Positive1	I/II	Localized	T1-T2	N0	0-15	No1	No1	8.25	0
13941207	31-40	Others	Metropolitan	$75,000-	1990-1999	Positive1	Positive1	I/II	Localized	T1-T2	N0	0-15	No1	PORT	22.16666667	0
774198	31-40	Others	Metropolitan	$75,000+	1990-1999	Positive1	Positive1	I/II	Localized	T1-T2	N0	0-15	No1	PORT	22.66666667	1
15910156	31-40	Others	Metropolitan	$75,000+	1990-1999	Positive1	Positive1	I/II	Localized	T1-T2	N0	0-15	No1	PORT	22.75	0
10637785	18-30	White	Nonmetropolitan	$75,000-	1990-1999	Positive1	Positive1	I/II	Localized	T1-T2	N0	0-15	No1	No1	22.83333333	0
15927641	31-40	White	Metropolitan	$75,000+	1990-1999	Positive1	Positive1	I/II	Localized	T1-T2	N0	0-15	Yes1	PORT	22.66666667	0
687116	31-40	White	Metropolitan	$75,000+	1990-1999	Negative1	Negative1	I/II	Localized	T1-T2	N0	0-15	No1	PORT	22.66666667	0
767206	31-40	White	Metropolitan	$75,000+	1990-1999	Positive1	Positive1	I/II	Localized	T1-T2	N0	0-15	No1	PORT	22.25	0
21771852	31-40	White	Metropolitan	$75,000+	1990-1999	Positive1	Positive1	I/II	Localized	T1-T2	N0	0-15	Yes1	No1	22.25	0
13942160	31-40	White	Metropolitan	$75,000-	1990-1999	Positive1	Positive1	I/II	Localized	T1-T2	N0	0-15	No1	PORT	19.41666667	0
19959601	31-40	White	Metropolitan	$75,000-	1990-1999	Positive1	Negative1	I/II	Localized	T1-T2	N0	0-15	No1	No1	22.91666667	0
15916694	31-40	White	Metropolitan	$75,000+	1990-1999	Positive1	Positive1	I/II	Localized	T1-T2	N0	0-15	No1	PORT	22.75	1
10638353	31-40	White	Nonmetropolitan	$75,000-	1990-1999	Negative1	Positive1	I/II	Localized	T1-T2	N0	0-15	No1	No1	19.66666667	0
25820126	31-40	White	Metropolitan	$75,000-	1990-1999	Positive1	Positive1	I/II	Localized	T1-T2	N0	0-15	No1	No1	22.58333333	0
716487	31-40	White	Metropolitan	$75,000+	1990-1999	Positive1	Positive1	I/II	Localized	T1-T2	N0	0-15	Yes1	No1	2.75	0
5173719	31-40	White	Metropolitan	$75,000+	1990-1999	Negative1	Negative1	I/II	Localized	T1-T2	N0	0-15	Yes1	No1	22.58333333	0
10650804	31-40	White	Nonmetropolitan	$75,000-	1990-1999	Positive1	Positive1	I/II	Localized	T1-T2	N0	0-15	Yes1	PORT	22.25	0
15821149	31-40	White	Metropolitan	$75,000-	1990-1999	Positive1	Positive1	I/II	Localized	T1-T2	N0	0-15	No1	No1	22.91666667	0
15914260	31-40	White	Metropolitan	$75,000-	1990-1999	Positive1	Positive1	I/II	Localized	T1-T2	N0	0-15	No1	PORT	22.58333333	0
15921901	31-40	White	Nonmetropolitan	$75,000-	1990-1999	Negative1	Negative1	I/II	Localized	T1-T2	N0	0-15	No1	No1	22.16666667	0
15931513	31-40	White	Metropolitan	$75,000+	1990-1999	Positive1	Positive1	I/II	Localized	T1-T2	N0	0-15	No1	No1	22.25	0
21760389	31-40	White	Metropolitan	$75,000+	1990-1999	Positive1	Positive1	I/II	Localized	T1-T2	N0	0-15	No1	PORT	22.75	0
21766664	31-40	White	Metropolitan	$75,000+	1990-1999	Positive1	Positive1	I/II	Localized	T1-T2	N0	0-15	No1	PORT	22	0
24085422	31-40	White	Metropolitan	$75,000+	1990-1999	Positive1	Positive1	I/II	Localized	T1-T2	N0	0-15	Yes1	PORT	22.08333333	0
15958299	31-40	Black	Metropolitan	$75,000+	1990-1999	Positive1	Positive1	I/II	Localized	T1-T2	N0	0-15	No1	PORT	16.16666667	0
4942954	31-40	Others	Metropolitan	$75,000+	1990-1999	Negative1	Negative1	I/II	Localized	T1-T2	N0	0-15	Yes1	PORT	4.666666667	0
15948511	31-40	Others	Metropolitan	$75,000+	1990-1999	Positive1	Positive1	I/II	Localized	T1-T2	N0	0-15	Yes1	PORT	8.583333333	0
15968224	31-40	Others	Metropolitan	$75,000+	1990-1999	Positive1	Positive1	I/II	Localized	T1-T2	N0	0-15	No1	PORT	21	0
24062160	31-40	Others	Metropolitan	$75,000+	1990-1999	Positive1	Positive1	I/II	Localized	T1-T2	N0	0-15	No1	PORT	6.416666667	0
21793876	18-30	White	Metropolitan	$75,000+	1990-1999	Positive1	Positive1	I/II	Localized	T1-T2	N0	0-15	No1	PORT	21	1
21779450	18-30	White	Metropolitan	$75,000+	1990-1999	Positive1	Positive1	I/II	Localized	T1-T2	N0	0-15	No1	PORT	21	0
15956039	31-40	White	Metropolitan	$75,000+	1990-1999	Positive1	Positive1	I/II	Localized	T1-T2	N0	0-15	Yes1	PORT	21.41666667	1
763781	31-40	White	Metropolitan	$75,000+	1990-1999	Positive1	Positive1	I/II	Localized	T1-T2	N0	0-15	No1	PORT	21.08333333	0
25720275	31-40	White	Metropolitan	$75,000-	1990-1999	Positive1	Positive1	I/II	Localized	T1-T2	N0	0-15	No1	PORT	12	0
662952	31-40	White	Metropolitan	$75,000+	1990-1999	Positive1	Positive1	I/II	Localized	T1-T2	N0	0-15	Yes1	PORT	21.75	0
749655	31-40	White	Metropolitan	$75,000+	1990-1999	Positive1	Positive1	I/II	Localized	T1-T2	N0	0-15	No1	No1	21.83333333	1
25764112	31-40	White	Metropolitan	$75,000-	1990-1999	Positive1	Negative1	I/II	Localized	T1-T2	N0	0-15	No1	PORT	21.41666667	0
764511	31-40	White	Metropolitan	$75,000+	1990-1999	Positive1	Positive1	I/II	Localized	T1-T2	N0	0-15	No1	PORT	21	0
766280	31-40	White	Metropolitan	$75,000+	1990-1999	Positive1	Positive1	I/II	Localized	T1-T2	N0	0-15	No1	PORT	16	1
5201542	31-40	White	Metropolitan	$75,000+	1990-1999	Positive1	Positive1	I/II	Localized	T1-T2	N0	0-15	No1	PORT	21.25	0
19974274	31-40	White	Nonmetropolitan	$75,000-	1990-1999	Negative1	Positive1	I/II	Localized	T1-T2	N0	0-15	No1	PORT	21.66666667	0
21788037	31-40	White	Metropolitan	$75,000+	1990-1999	Positive1	Positive1	I/II	Localized	T1-T2	N0	0-15	Yes1	PORT	21.5	0
21793182	31-40	White	Metropolitan	$75,000+	1990-1999	Positive1	Positive1	I/II	Localized	T1-T2	N0	0-15	No1	PORT	19.91666667	1
25863045	31-40	White	Metropolitan	$75,000-	1990-1999	Positive1	Positive1	I/II	Localized	T1-T2	N0	0-15	No1	No1	21	1
707986	31-40	White	Metropolitan	$75,000+	1990-1999	Positive1	Positive1	I/II	Localized	T1-T2	N0	0-15	No1	No1	21.5	0
749958	31-40	White	Metropolitan	$75,000+	1990-1999	Positive1	Positive1	I/II	Localized	T1-T2	N0	0-15	No1	No1	21.83333333	0
5188465	31-40	White	Metropolitan	$75,000+	1990-1999	Positive1	Positive1	I/II	Localized	T1-T2	N0	0-15	Yes1	PORT	21.5	0
767098	31-40	White	Metropolitan	$75,000+	1990-1999	Negative1	Negative1	I/II	Localized	T1-T2	N0	0-15	Yes1	PORT	5.75	0
5214508	31-40	White	Metropolitan	$75,000+	1990-1999	Negative1	Negative1	I/II	Localized	T1-T2	N0	0-15	No1	No1	21.5	0
10679925	31-40	White	Metropolitan	$75,000-	1990-1999	Positive1	Positive1	I/II	Localized	T1-T2	N0	0-15	Yes1	No1	21.83333333	0
13942050	31-40	White	Metropolitan	$75,000-	1990-1999	Positive1	Positive1	I/II	Localized	T1-T2	N0	0-15	No1	No1	21.66666667	0
15949738	31-40	White	Metropolitan	$75,000+	1990-1999	Positive1	Negative1	I/II	Localized	T1-T2	N0	0-15	No1	No1	7.083333333	0
21791933	31-40	White	Metropolitan	$75,000+	1990-1999	Positive1	Positive1	I/II	Localized	T1-T2	N0	0-15	No1	PORT	21.58333333	1
735835	31-40	White	Metropolitan	$75,000+	1990-1999	Positive1	Positive1	I/II	Localized	T1-T2	N0	0-15	Yes1	PORT	21.16666667	0
673688	31-40	White	Metropolitan	$75,000+	1990-1999	Positive1	Positive1	I/II	Localized	T1-T2	N0	0-15	No1	PORT	21.5	0
5201759	31-40	White	Metropolitan	$75,000+	1990-1999	Positive1	Positive1	I/II	Localized	T1-T2	N0	0-15	No1	No1	21	0
10674564	31-40	White	Nonmetropolitan	$75,000-	1990-1999	Positive1	Positive1	I/II	Localized	T1-T2	N0	0-15	Yes1	PORT	21.58333333	0
10678957	31-40	White	Nonmetropolitan	$75,000-	1990-1999	Positive1	Positive1	I/II	Localized	T1-T2	N0	0-15	No1	No1	21.16666667	0
25737447	31-40	White	Metropolitan	$75,000-	1990-1999	Positive1	Positive1	I/II	Localized	T1-T2	N0	0-15	No1	PORT	21	0
26459499	31-40	Black	Metropolitan	$75,000-	2000-2009	Positive1	Positive1	I/II	Localized	T1-T2	N0	0-15	No1	PORT	20	0
32626644	31-40	Black	Metropolitan	$75,000+	2000-2009	Positive1	Positive1	I/II	Localized	T1-T2	N0	0-15	No1	PORT	20.58333333	0
49322269	31-40	Black	Metropolitan	$75,000-	2000-2009	Positive1	Positive1	I/II	Localized	T1-T2	N0	0-15	No1	PORT	20.66666667	1
62039323	31-40	Black	Metropolitan	$75,000+	2000-2009	Positive1	Positive1	I/II	Localized	T1-T2	N0	0-15	No1	PORT	20.25	0
21792525	31-40	Black	Metropolitan	$75,000+	2000-2009	Positive1	Positive1	I/II	Localized	T1-T2	N0	0-15	No1	PORT	20.41666667	0
53856091	31-40	Black	Metropolitan	$75,000+	2000-2009	Positive1	Positive1	I/II	Localized	T1-T2	N0	0-15	Yes1	PORT	16.83333333	0
783669	18-30	Others	Metropolitan	$75,000+	2000-2009	Positive1	Negative1	I/II	Localized	T1-T2	N0	0-15	Yes1	No1	17.16666667	0
33092472	31-40	Others	Metropolitan	$75,000+	2000-2009	Positive1	Positive1	I/II	Localized	T1-T2	N0	0-15	No1	PORT	20	0
32581087	31-40	Others	Metropolitan	$75,000-	2000-2009	Positive1	Positive1	I/II	Localized	T1-T2	N0	0-15	Yes1	PORT	5.083333333	0
53838051	31-40	Others	Metropolitan	$75,000+	2000-2009	Negative1	Negative1	I/II	Localized	T1-T2	N0	0-15	Yes1	PORT	20.66666667	0
32529815	31-40	Others	Metropolitan	$75,000-	2000-2009	Positive1	Positive1	I/II	Localized	T1-T2	N0	0-15	No1	No1	20.5	0
21802524	31-40	Others	Metropolitan	$75,000+	2000-2009	Positive1	Positive1	I/II	Localized	T1-T2	N0	0-15	No1	PORT	14.33333333	1
32492816	31-40	Others	Metropolitan	$75,000+	2000-2009	Positive1	Positive1	I/II	Localized	T1-T2	N0	0-15	No1	PORT	20.25	0
33032665	31-40	Others	Metropolitan	$75,000-	2000-2009	Positive1	Positive1	I/II	Localized	T1-T2	N0	0-15	Yes1	No1	20.25	0
10710707	18-30	White	Metropolitan	$75,000-	2000-2009	Positive1	Positive1	I/II	Localized	T1-T2	N0	0-15	Yes1	PORT	11.66666667	0
32710529	18-30	White	Metropolitan	$75,000+	2000-2009	Positive1	Negative1	I/II	Localized	T1-T2	N0	0-15	Yes1	PORT	20	0
33247003	31-40	White	Nonmetropolitan	$75,000-	2000-2009	Positive1	Positive1	I/II	Localized	T1-T2	N0	0-15	Yes1	No1	20.75	0
844875	31-40	White	Metropolitan	$75,000+	2000-2009	Positive1	Positive1	I/II	Localized	T1-T2	N0	0-15	No1	PORT	20.5	1
10709527	31-40	White	Nonmetropolitan	$75,000-	2000-2009	Positive1	Positive1	I/II	Localized	T1-T2	N0	0-15	Yes1	PORT	20.58333333	1
846772	31-40	White	Metropolitan	$75,000+	2000-2009	Positive1	Negative1	I/II	Localized	T1-T2	N0	0-15	Yes1	PORT	20.08333333	0
16000242	31-40	White	Metropolitan	$75,000+	2000-2009	Negative1	Negative1	I/II	Localized	T1-T2	N0	0-15	No1	PORT	14.83333333	0
32657788	31-40	White	Metropolitan	$75,000+	2000-2009	Negative1	Positive1	I/II	Localized	T1-T2	N0	0-15	No1	PORT	20.66666667	0
53850799	31-40	White	Metropolitan	$75,000+	2000-2009	Positive1	Positive1	I/II	Localized	T1-T2	N0	0-15	Yes1	PORT	20.58333333	0
15978623	31-40	White	Metropolitan	$75,000+	2000-2009	Positive1	Negative1	I/II	Localized	T1-T2	N0	0-15	Yes1	PORT	6.666666667	0
32301980	31-40	White	Metropolitan	$75,000-	2000-2009	Negative1	Negative1	I/II	Localized	T1-T2	N0	0-15	No1	No1	20.08333333	0
32710542	31-40	White	Metropolitan	$75,000+	2000-2009	Negative1	Positive1	I/II	Localized	T1-T2	N0	0-15	Yes1	PORT	20	0
15999986	31-40	White	Metropolitan	$75,000+	2000-2009	Positive1	Positive1	I/II	Localized	T1-T2	N0	0-15	No1	No1	20	0
21803691	31-40	White	Metropolitan	$75,000+	2000-2009	Positive1	Positive1	I/II	Localized	T1-T2	N0	0-15	No1	PORT	20.16666667	0
21806294	31-40	White	Metropolitan	$75,000+	2000-2009	Positive1	Positive1	I/II	Localized	T1-T2	N0	0-15	No1	No1	20.83333333	0
24116870	31-40	White	Metropolitan	$75,000+	2000-2009	Positive1	Positive1	I/II	Localized	T1-T2	N0	0-15	No1	No1	20.33333333	0
46221944	31-40	White	Metropolitan	$75,000-	2000-2009	Positive1	Positive1	I/II	Localized	T1-T2	N0	0-15	No1	PORT	20.16666667	0
15996296	31-40	White	Metropolitan	$75,000+	2000-2009	Positive1	Positive1	I/II	Localized	T1-T2	N0	0-15	No1	PORT	20.25	1
33722561	31-40	White	Metropolitan	$75,000-	2000-2009	Positive1	Positive1	I/II	Localized	T1-T2	N0	0-15	Yes1	PORT	20.08333333	0
46264465	31-40	White	Nonmetropolitan	$75,000-	2000-2009	Positive1	Positive1	I/II	Localized	T1-T2	N0	0-15	No1	PORT	20.33333333	1
10698187	31-40	White	Nonmetropolitan	$75,000-	2000-2009	Positive1	Positive1	I/II	Localized	T1-T2	N0	0-15	No1	No1	20.58333333	0
33874632	31-40	White	Metropolitan	$75,000+	2000-2009	Positive1	Positive1	I/II	Localized	T1-T2	N0	0-15	Yes1	No1	20.33333333	0
53831836	31-40	White	Metropolitan	$75,000+	2000-2009	Positive1	Positive1	I/II	Localized	T1-T2	N0	0-15	No1	No1	20.83333333	0
832312	31-40	White	Metropolitan	$75,000+	2000-2009	Positive1	Negative1	I/II	Localized	T1-T2	N0	0-15	No1	PORT	20	0
8994622	31-40	White	Metropolitan	$75,000+	2000-2009	Positive1	Positive1	I/II	Localized	T1-T2	N0	0-15	No1	PORT	20.41666667	0
10723303	31-40	White	Nonmetropolitan	$75,000-	2000-2009	Positive1	Positive1	I/II	Localized	T1-T2	N0	0-15	Yes1	No1	20.66666667	1
15874481	31-40	White	Metropolitan	$75,000+	2000-2009	Positive1	Positive1	I/II	Localized	T1-T2	N0	0-15	No1	No1	20.33333333	1
15976120	31-40	White	Metropolitan	$75,000-	2000-2009	Positive1	Positive1	I/II	Localized	T1-T2	N0	0-15	No1	PORT	20.83333333	0
32687538	31-40	White	Metropolitan	$75,000-	2000-2009	Positive1	Positive1	I/II	Localized	T1-T2	N0	0-15	No1	PORT	20	0
33816163	31-40	White	Metropolitan	$75,000+	2000-2009	Positive1	Positive1	I/II	Localized	T1-T2	N0	0-15	No1	No1	10	0
10690292	31-40	White	Metropolitan	$75,000-	2000-2009	Positive1	Negative1	I/II	Localized	T1-T2	N0	0-15	Yes1	PORT	20.75	1
13956195	31-40	White	Metropolitan	$75,000-	2000-2009	Positive1	Positive1	I/II	Localized	T1-T2	N0	0-15	No1	No1	20.83333333	0
21805155	31-40	White	Metropolitan	$75,000+	2000-2009	Positive1	Positive1	I/II	Localized	T1-T2	N0	0-15	Yes1	PORT	17.83333333	0
26567372	31-40	White	Metropolitan	$75,000-	2000-2009	Positive1	Positive1	I/II	Localized	T1-T2	N0	0-15	No1	No1	20.16666667	0
32532270	31-40	White	Metropolitan	$75,000-	2000-2009	Positive1	Positive1	I/II	Localized	T1-T2	N0	0-15	No1	PORT	16.16666667	1
32581583	31-40	White	Metropolitan	$75,000-	2000-2009	Positive1	Positive1	I/II	Localized	T1-T2	N0	0-15	No1	PORT	20.41666667	0
32678714	31-40	White	Metropolitan	$75,000+	2000-2009	Positive1	Positive1	I/II	Localized	T1-T2	N0	0-15	No1	PORT	20.41666667	0
33802163	31-40	White	Metropolitan	$75,000+	2000-2009	Positive1	Positive1	I/II	Localized	T1-T2	N0	0-15	No1	PORT	12.33333333	0
49330847	31-40	White	Metropolitan	$75,000+	2000-2009	Positive1	Positive1	I/II	Localized	T1-T2	N0	0-15	No1	No1	20.16666667	0
62062145	31-40	White	Metropolitan	$75,000+	2000-2009	Positive1	Positive1	I/II	Localized	T1-T2	N0	0-15	No1	No1	3.166666667	0
830182	31-40	White	Metropolitan	$75,000+	2000-2009	Negative1	Positive1	I/II	Localized	T1-T2	N0	0-15	No1	PORT	20.08333333	0
830995	31-40	White	Metropolitan	$75,000+	2000-2009	Positive1	Positive1	I/II	Localized	T1-T2	N0	0-15	No1	PORT	20.16666667	1
831163	31-40	White	Metropolitan	$75,000+	2000-2009	Positive1	Positive1	I/II	Localized	T1-T2	N0	0-15	Yes1	PORT	20.41666667	1
848427	31-40	White	Metropolitan	$75,000+	2000-2009	Positive1	Positive1	I/II	Localized	T1-T2	N0	0-15	No1	PORT	20.16666667	0
5226482	31-40	White	Metropolitan	$75,000+	2000-2009	Positive1	Positive1	I/II	Localized	T1-T2	N0	0-15	No1	No1	20.25	0
15971393	31-40	White	Nonmetropolitan	$75,000-	2000-2009	Positive1	Positive1	I/II	Localized	T1-T2	N0	0-15	No1	PORT	20.91666667	1
15983063	31-40	White	Metropolitan	$75,000+	2000-2009	Positive1	Positive1	I/II	Localized	T1-T2	N0	0-15	No1	No1	20.41666667	1
15983623	31-40	White	Nonmetropolitan	$75,000-	2000-2009	Positive1	Positive1	I/II	Localized	T1-T2	N0	0-15	No1	PORT	4.666666667	0
15984707	31-40	White	Metropolitan	$75,000+	2000-2009	Positive1	Positive1	I/II	Localized	T1-T2	N0	0-15	No1	PORT	20.5	1
24112114	31-40	White	Metropolitan	$75,000+	2000-2009	Positive1	Positive1	I/II	Localized	T1-T2	N0	0-15	No1	No1	20.58333333	0
24112116	31-40	White	Metropolitan	$75,000+	2000-2009	Positive1	Positive1	I/II	Localized	T1-T2	N0	0-15	No1	No1	20.25	1
24114813	31-40	White	Metropolitan	$75,000+	2000-2009	Positive1	Positive1	I/II	Localized	T1-T2	N0	0-15	No1	PORT	20.41666667	1
24116198	31-40	White	Metropolitan	$75,000+	2000-2009	Positive1	Positive1	I/II	Localized	T1-T2	N0	0-15	No1	No1	14	0
26545714	31-40	White	Metropolitan	$75,000-	2000-2009	Positive1	Positive1	I/II	Localized	T1-T2	N0	0-15	Yes1	PORT	3.333333333	0
32544399	31-40	White	Metropolitan	$75,000+	2000-2009	Positive1	Positive1	I/II	Localized	T1-T2	N0	0-15	Yes1	PORT	20.33333333	0
33855770	31-40	White	Metropolitan	$75,000+	2000-2009	Positive1	Negative1	I/II	Localized	T1-T2	N0	0-15	No1	PORT	20.5	0
49473055	31-40	White	Metropolitan	$75,000-	2000-2009	Positive1	Negative1	I/II	Localized	T1-T2	N0	0-15	No1	PORT	20.58333333	0
53861417	31-40	White	Metropolitan	$75,000+	2000-2009	Positive1	Positive1	I/II	Localized	T1-T2	N0	0-15	Yes1	PORT	20.66666667	0
62069433	31-40	White	Metropolitan	$75,000+	2000-2009	Positive1	Positive1	I/II	Localized	T1-T2	N0	0-15	Yes1	PORT	20.16666667	0
32264340	18-30	Black	Metropolitan	$75,000-	2000-2009	Positive1	Negative1	I/II	Localized	T1-T2	N0	0-15	Yes1	PORT	19.58333333	0
16005561	31-40	Black	Metropolitan	$75,000+	2000-2009	Positive1	Positive1	I/II	Localized	T1-T2	N0	0-15	Yes1	PORT	11.66666667	1
715640	31-40	Black	Metropolitan	$75,000+	2000-2009	Positive1	Positive1	I/II	Localized	T1-T2	N0	0-15	No1	No1	7.583333333	1
21831974	31-40	Black	Metropolitan	$75,000+	2000-2009	Positive1	Positive1	I/II	Localized	T1-T2	N0	0-15	No1	PORT	19.08333333	0
803462	31-40	Black	Metropolitan	$75,000+	2000-2009	Positive1	Negative1	I/II	Localized	T1-T2	N0	0-15	No1	PORT	19.91666667	0
26470926	18-30	Others	Metropolitan	$75,000-	2000-2009	Positive1	Positive1	I/II	Localized	T1-T2	N0	0-15	Yes1	PORT	19.5	0
19994210	31-40	Others	Metropolitan	$75,000+	2000-2009	Positive1	Positive1	I/II	Localized	T1-T2	N0	0-15	No1	No1	9.25	0
807074	31-40	Others	Metropolitan	$75,000+	2000-2009	Positive1	Positive1	I/II	Localized	T1-T2	N0	0-15	No1	PORT	19.83333333	0
863524	31-40	Others	Metropolitan	$75,000+	2000-2009	Positive1	Positive1	I/II	Regional	T1-T2	N0	0-15	No1	No1	19.5	0
26576042	31-40	Others	Metropolitan	$75,000-	2000-2009	Positive1	Positive1	I/II	Localized	T1-T2	N0	0-15	No1	No1	19.08333333	0
9013325	31-40	Others	Nonmetropolitan	$75,000-	2000-2009	Negative1	Positive1	I/II	Localized	T1-T2	N0	0-15	No1	PORT	19.66666667	0
9013761	31-40	Others	Nonmetropolitan	$75,000-	2000-2009	Positive1	Positive1	I/II	Localized	T1-T2	N0	0-15	No1	PORT	19.16666667	0
33731026	31-40	Others	Metropolitan	$75,000+	2000-2009	Positive1	Positive1	I/II	Localized	T1-T2	N0	0-15	No1	PORT	19.66666667	0
13982729	18-30	White	Metropolitan	$75,000-	2000-2009	Positive1	Positive1	I/II	Localized	T1-T2	N0	0-15	No1	No1	19.25	0
863078	18-30	White	Metropolitan	$75,000+	2000-2009	Negative1	Negative1	I/II	Localized	T1-T2	N0	0-15	Yes1	PORT	16.66666667	0
32603998	18-30	White	Metropolitan	$75,000-	2000-2009	Positive1	Positive1	I/II	Localized	T1-T2	N0	0-15	Yes1	No1	19.83333333	0
62068440	18-30	White	Metropolitan	$75,000-	2000-2009	Positive1	Positive1	I/II	Localized	T1-T2	N0	0-15	Yes1	PORT	19.41666667	0
20004288	31-40	White	Metropolitan	$75,000+	2000-2009	Positive1	Negative1	I/II	Localized	T1-T2	N0	0-15	No1	No1	19.08333333	0
33726261	31-40	White	Metropolitan	$75,000+	2000-2009	Positive1	Positive1	I/II	Localized	T1-T2	N0	0-15	No1	PORT	19.91666667	0
839597	31-40	White	Metropolitan	$75,000+	2000-2009	Positive1	Positive1	I/II	Localized	T1-T2	N0	0-15	Yes1	PORT	19.66666667	0
841946	31-40	White	Metropolitan	$75,000+	2000-2009	Negative1	Negative1	I/II	Localized	T1-T2	N0	0-15	No1	PORT	19.25	0
21830781	31-40	White	Metropolitan	$75,000+	2000-2009	Positive1	Negative1	I/II	Localized	T1-T2	N0	0-15	Yes1	PORT	17.58333333	0
33732022	31-40	White	Metropolitan	$75,000+	2000-2009	Positive1	Positive1	I/II	Localized	T1-T2	N0	0-15	Yes1	No1	19.75	0
10714153	31-40	White	Metropolitan	$75,000-	2000-2009	Positive1	Positive1	I/II	Localized	T1-T2	N0	0-15	No1	No1	19.83333333	0
5266161	31-40	White	Metropolitan	$75,000+	2000-2009	Positive1	Positive1	I/II	Localized	T1-T2	N0	0-15	No1	PORT	19.58333333	0
21814312	31-40	White	Metropolitan	$75,000+	2000-2009	Positive1	Positive1	I/II	Localized	T1-T2	N0	0-15	No1	PORT	15.41666667	1
53989611	31-40	White	Metropolitan	$75,000+	2000-2009	Negative1	Positive1	I/II	Localized	T1-T2	N0	0-15	Yes1	No1	19	0
792853	31-40	White	Metropolitan	$75,000+	2000-2009	Positive1	Positive1	I/II	Localized	T1-T2	N0	0-15	No1	No1	4.416666667	0
16024497	31-40	White	Metropolitan	$75,000-	2000-2009	Positive1	Positive1	I/II	Localized	T1-T2	N0	0-15	No1	PORT	19.41666667	0
26463285	31-40	White	Metropolitan	$75,000-	2000-2009	Positive1	Negative1	I/II	Localized	T1-T2	N0	0-15	Yes1	PORT	19.58333333	0
33813520	31-40	White	Metropolitan	$75,000+	2000-2009	Positive1	Positive1	I/II	Localized	T1-T2	N0	0-15	No1	PORT	19.41666667	0
795548	31-40	White	Metropolitan	$75,000+	2000-2009	Positive1	Positive1	I/II	Localized	T1-T2	N0	0-15	No1	PORT	17	1
21830787	31-40	White	Metropolitan	$75,000+	2000-2009	Positive1	Positive1	I/II	Localized	T1-T2	N0	0-15	Yes1	PORT	19.83333333	0
32262669	31-40	White	Metropolitan	$75,000-	2000-2009	Positive1	Positive1	I/II	Localized	T1-T2	N0	0-15	No1	No1	19.41666667	0
53947293	31-40	White	Metropolitan	$75,000+	2000-2009	Positive1	Negative1	I/II	Localized	T1-T2	N0	0-15	No1	PORT	19.58333333	0
53969712	31-40	White	Metropolitan	$75,000+	2000-2009	Positive1	Positive1	I/II	Localized	T1-T2	N0	0-15	Yes1	No1	19.66666667	0
53991675	31-40	White	Metropolitan	$75,000-	2000-2009	Positive1	Positive1	I/II	Localized	T1-T2	N0	0-15	Yes1	No1	19.16666667	0
54017787	31-40	White	Metropolitan	$75,000-	2000-2009	Positive1	Positive1	I/II	Localized	T1-T2	N0	0-15	Yes1	PORT	19.25	0
62060754	31-40	White	Metropolitan	$75,000+	2000-2009	Positive1	Positive1	I/II	Localized	T1-T2	N0	0-15	No1	PORT	19.66666667	1
843596	31-40	White	Metropolitan	$75,000+	2000-2009	Positive1	Positive1	I/II	Localized	T1-T2	N0	0-15	Yes1	PORT	19	0
5262506	31-40	White	Metropolitan	$75,000+	2000-2009	Positive1	Positive1	I/II	Localized	T1-T2	N0	0-15	No1	PORT	19.25	0
9007705	31-40	White	Nonmetropolitan	$75,000-	2000-2009	Positive1	Positive1	I/II	Localized	T1-T2	N0	0-15	Yes1	No1	19.41666667	0
16029074	31-40	White	Metropolitan	$75,000+	2000-2009	Positive1	Positive1	I/II	Localized	T1-T2	N0	0-15	No1	No1	19.33333333	0
21821306	31-40	White	Metropolitan	$75,000+	2000-2009	Positive1	Positive1	I/II	Localized	T1-T2	N0	0-15	No1	No1	18.25	0
21826067	31-40	White	Metropolitan	$75,000+	2000-2009	Negative1	Negative1	I/II	Localized	T1-T2	N0	0-15	No1	No1	19.66666667	0
49557423	31-40	White	Nonmetropolitan	$75,000-	2000-2009	Positive1	Positive1	I/II	Localized	T1-T2	N0	0-15	Yes1	No1	19.33333333	0
53968257	31-40	White	Metropolitan	$75,000+	2000-2009	Negative1	Negative1	I/II	Localized	T1-T2	N0	0-15	No1	PORT	19.41666667	0
62124864	31-40	White	Metropolitan	$75,000-	2000-2009	Positive1	Negative1	I/II	Localized	T1-T2	N0	0-15	Yes1	PORT	19.08333333	0
786067	31-40	White	Metropolitan	$75,000+	2000-2009	Positive1	Positive1	I/II	Localized	T1-T2	N0	0-15	Yes1	PORT	19.08333333	0
5255600	31-40	White	Metropolitan	$75,000+	2000-2009	Negative1	Negative1	I/II	Localized	T1-T2	N0	0-15	No1	No1	19.75	1
5566836	31-40	White	Metropolitan	$75,000+	2000-2009	Positive1	Positive1	I/II	Localized	T1-T2	N0	0-15	No1	PORT	19.58333333	0
10729140	31-40	White	Nonmetropolitan	$75,000-	2000-2009	Positive1	Positive1	I/II	Localized	T1-T2	N0	0-15	No1	No1	19.58333333	0
13976422	31-40	White	Metropolitan	$75,000-	2000-2009	Positive1	Positive1	I/II	Localized	T1-T2	N0	0-15	No1	No1	19.5	0
26418360	31-40	White	Metropolitan	$75,000-	2000-2009	Positive1	Positive1	I/II	Localized	T1-T2	N0	0-15	Yes1	PORT	19.58333333	0
26478821	31-40	White	Metropolitan	$75,000-	2000-2009	Positive1	Positive1	I/II	Localized	T1-T2	N0	0-15	No1	PORT	6.916666667	0
26507870	31-40	White	Metropolitan	$75,000-	2000-2009	Positive1	Positive1	I/II	Localized	T1-T2	N0	0-15	No1	PORT	19.25	1
32585686	31-40	White	Metropolitan	$75,000+	2000-2009	Positive1	Positive1	I/II	Localized	T1-T2	N0	0-15	Yes1	No1	19.33333333	0
33287946	31-40	White	Metropolitan	$75,000-	2000-2009	Positive1	Positive1	I/II	Localized	T1-T2	N0	0-15	Yes1	PORT	19.41666667	0
53977876	31-40	White	Metropolitan	$75,000+	2000-2009	Positive1	Positive1	I/II	Localized	T1-T2	N0	0-15	No1	No1	19.66666667	0
5301659	31-40	White	Metropolitan	$75,000+	2000-2009	Positive1	Positive1	I/II	Localized	T1-T2	N0	0-15	No1	PORT	19.08333333	0
13987171	31-40	White	Metropolitan	$75,000-	2000-2009	Positive1	Positive1	I/II	Localized	T1-T2	N0	0-15	No1	PORT	18.83333333	0
16012067	31-40	White	Metropolitan	$75,000+	2000-2009	Positive1	Positive1	I/II	Localized	T1-T2	N0	0-15	No1	PORT	19.83333333	0
20004832	31-40	White	Metropolitan	$75,000+	2000-2009	Positive1	Positive1	I/II	Localized	T1-T2	N0	0-15	No1	PORT	19.08333333	0
21826743	31-40	White	Metropolitan	$75,000+	2000-2009	Positive1	Positive1	I/II	Localized	T1-T2	N0	0-15	Yes1	PORT	19	1
24120875	31-40	White	Metropolitan	$75,000+	2000-2009	Positive1	Positive1	I/II	Localized	T1-T2	N0	0-15	No1	PORT	17.5	0
32259135	31-40	White	Metropolitan	$75,000-	2000-2009	Positive1	Negative1	I/II	Localized	T1-T2	N0	0-15	No1	PORT	14.75	0
32306757	31-40	White	Metropolitan	$75,000-	2000-2009	Positive1	Positive1	I/II	Localized	T1-T2	N0	0-15	No1	PORT	19.91666667	0
32507118	31-40	White	Metropolitan	$75,000-	2000-2009	Positive1	Positive1	I/II	Localized	T1-T2	N0	0-15	Yes1	PORT	19.5	0
33285706	31-40	White	Nonmetropolitan	$75,000-	2000-2009	Positive1	Positive1	I/II	Localized	T1-T2	N0	0-15	Yes1	No1	19.25	1
33769558	31-40	White	Metropolitan	$75,000+	2000-2009	Positive1	Positive1	I/II	Localized	T1-T2	N0	0-15	No1	PORT	19.58333333	0
33829839	31-40	White	Metropolitan	$75,000+	2000-2009	Positive1	Positive1	I/II	Localized	T1-T2	N0	0-15	No1	PORT	19.58333333	0
46237772	31-40	White	Nonmetropolitan	$75,000-	2000-2009	Positive1	Positive1	I/II	Localized	T1-T2	N0	0-15	No1	No1	19.66666667	0
49338496	31-40	White	Metropolitan	$75,000+	2000-2009	Positive1	Positive1	I/II	Localized	T1-T2	N0	0-15	Yes1	PORT	19.25	0
62059131	31-40	White	Metropolitan	$75,000-	2000-2009	Positive1	Positive1	I/II	Localized	T1-T2	N0	0-15	Yes1	PORT	12.08333333	0
46309737	31-40	Black	Metropolitan	$75,000-	2000-2009	Positive1	Positive1	I/II	Localized	T1-T2	N0	0-15	No1	PORT	15	1
5323810	31-40	Black	Metropolitan	$75,000+	2000-2009	Positive1	Positive1	I/II	Localized	T1-T2	N0	0-15	No1	PORT	18.33333333	1
21837703	31-40	Black	Metropolitan	$75,000+	2000-2009	Positive1	Positive1	I/II	Localized	T1-T2	N0	0-15	No1	PORT	18.58333333	0
49356822	31-40	Black	Metropolitan	$75,000-	2000-2009	Positive1	Negative1	I/II	Localized	T1-T2	N0	0-15	No1	PORT	18.08333333	0
16054465	18-30	Others	Metropolitan	$75,000+	2000-2009	Positive1	Positive1	I/II	Localized	T1-T2	N0	0-15	Yes1	PORT	18.66666667	0
16075938	18-30	Others	Metropolitan	$75,000+	2000-2009	Positive1	Positive1	I/II	Localized	T1-T2	N0	0-15	Yes1	PORT	18.33333333	0
872517	18-30	Others	Metropolitan	$75,000+	2000-2009	Negative1	Negative1	I/II	Localized	T1-T2	N0	0-15	No1	PORT	18.25	1
5323002	31-40	Others	Metropolitan	$75,000+	2000-2009	Positive1	Positive1	I/II	Localized	T1-T2	N0	0-15	No1	No1	18.16666667	1
9021415	31-40	Others	Metropolitan	$75,000+	2000-2009	Positive1	Positive1	I/II	Localized	T1-T2	N0	0-15	No1	PORT	18.08333333	0
917631	31-40	Others	Metropolitan	$75,000+	2000-2009	Positive1	Positive1	I/II	Localized	T1-T2	N0	0-15	Yes1	No1	18.16666667	0
26643617	31-40	Others	Metropolitan	$75,000-	2000-2009	Positive1	Positive1	I/II	Localized	T1-T2	N0	0-15	No1	PORT	18.08333333	0
798796	31-40	Others	Metropolitan	$75,000+	2000-2009	Positive1	Positive1	I/II	Localized	T1-T2	N0	0-15	No1	No1	18.58333333	0
9016643	31-40	Others	Metropolitan	$75,000+	2000-2009	Positive1	Positive1	I/II	Localized	T1-T2	N0	0-15	No1	PORT	18.83333333	0
33993657	31-40	Others	Metropolitan	$75,000-	2000-2009	Positive1	Positive1	I/II	Localized	T1-T2	N0	0-15	No1	PORT	18.08333333	0
910450	31-40	Others	Metropolitan	$75,000+	2000-2009	Positive1	Positive1	I/II	Localized	T1-T2	N0	0-15	No1	PORT	18.16666667	1
9019658	31-40	Others	Metropolitan	$75,000+	2000-2009	Positive1	Negative1	I/II	Localized	T1-T2	N0	0-15	No1	PORT	18.83333333	0
9020270	31-40	Others	Metropolitan	$75,000+	2000-2009	Positive1	Positive1	I/II	Localized	T1-T2	N0	0-15	Yes1	PORT	12.33333333	0
16054295	31-40	Others	Metropolitan	$75,000+	2000-2009	Positive1	Positive1	I/II	Localized	T1-T2	N0	0-15	No1	PORT	18.75	0
26653750	31-40	Others	Metropolitan	$75,000-	2000-2009	Positive1	Positive1	I/II	Localized	T1-T2	N0	0-15	No1	PORT	18	1
26642427	18-30	White	Metropolitan	$75,000-	2000-2009	Positive1	Positive1	I/II	Localized	T1-T2	N0	0-15	Yes1	No1	9.083333333	0
46296521	18-30	White	Nonmetropolitan	$75,000-	2000-2009	Positive1	Positive1	I/II	Localized	T1-T2	N0	0-15	Yes1	PORT	18.16666667	0
21838771	31-40	White	Metropolitan	$75,000-	2000-2009	Positive1	Positive1	I/II	Localized	T1-T2	N0	0-15	No1	PORT	12.91666667	0
21845232	31-40	White	Metropolitan	$75,000+	2000-2009	Positive1	Positive1	I/II	Localized	T1-T2	N0	0-15	No1	No1	12.16666667	1
33979392	31-40	White	Metropolitan	$75,000-	2000-2009	Positive1	Positive1	I/II	Localized	T1-T2	N0	0-15	Yes1	PORT	18.08333333	0
34023169	31-40	White	Metropolitan	$75,000-	2000-2009	Positive1	Positive1	I/II	Localized	T1-T2	N0	0-15	No1	PORT	18.16666667	0
16079354	31-40	White	Metropolitan	$75,000+	2000-2009	Positive1	Positive1	I/II	Localized	T1-T2	N0	0-15	No1	No1	18	0
33941325	31-40	White	Metropolitan	$75,000+	2000-2009	Positive1	Positive1	I/II	Localized	T1-T2	N0	0-15	No1	No1	18.5	0
16065698	31-40	White	Metropolitan	$75,000+	2000-2009	Positive1	Positive1	I/II	Localized	T1-T2	N0	0-15	Yes1	No1	18.5	0
16070758	31-40	White	Metropolitan	$75,000+	2000-2009	Positive1	Positive1	I/II	Localized	T1-T2	N0	0-15	Yes1	No1	18.25	0
54017007	31-40	White	Metropolitan	$75,000+	2000-2009	Positive1	Positive1	I/II	Localized	T1-T2	N0	0-15	Yes1	PORT	12.66666667	0
54085705	31-40	White	Metropolitan	$75,000+	2000-2009	Positive1	Negative1	I/II	Localized	T1-T2	N0	0-15	No1	No1	18.25	0
62132652	31-40	White	Metropolitan	$75,000-	2000-2009	Positive1	Positive1	I/II	Localized	T1-T2	N0	0-15	No1	No1	18.16666667	0
846562	31-40	White	Metropolitan	$75,000+	2000-2009	Positive1	Positive1	I/II	Localized	T1-T2	N0	0-15	No1	PORT	18.75	0
21848742	31-40	White	Metropolitan	$75,000+	2000-2009	Positive1	Positive1	I/II	Localized	T1-T2	N0	0-15	Yes1	PORT	18.25	0
26593834	31-40	White	Metropolitan	$75,000-	2000-2009	Positive1	Positive1	I/II	Localized	T1-T2	N0	0-15	Yes1	PORT	16.91666667	0
26621363	31-40	White	Metropolitan	$75,000-	2000-2009	Negative1	Negative1	I/II	Localized	T1-T2	N0	0-15	No1	PORT	18	0
33330829	31-40	White	Metropolitan	$75,000+	2000-2009	Positive1	Positive1	I/II	Localized	T1-T2	N0	0-15	Yes1	PORT	18.66666667	0
34064880	31-40	White	Metropolitan	$75,000+	2000-2009	Positive1	Positive1	I/II	Localized	T1-T2	N0	0-15	Yes1	PORT	18.25	1
16062623	31-40	White	Nonmetropolitan	$75,000-	2000-2009	Positive1	Positive1	I/II	Localized	T1-T2	N0	0-15	No1	PORT	18.41666667	0
16066867	31-40	White	Metropolitan	$75,000+	2000-2009	Positive1	Positive1	I/II	Localized	T1-T2	N0	0-15	Yes1	PORT	18.33333333	0
16049717	31-40	White	Metropolitan	$75,000+	2000-2009	Negative1	Negative1	I/II	Localized	T1-T2	N0	0-15	No1	PORT	18.83333333	0
20014705	31-40	White	Metropolitan	$75,000+	2000-2009	Positive1	Positive1	I/II	Localized	T1-T2	N0	0-15	No1	PORT	18.16666667	1
21847640	31-40	White	Metropolitan	$75,000+	2000-2009	Positive1	Positive1	I/II	Localized	T1-T2	N0	0-15	No1	PORT	18	0
26573064	31-40	White	Metropolitan	$75,000-	2000-2009	Positive1	Positive1	I/II	Localized	T1-T2	N0	0-15	No1	PORT	18.75	0
34073972	31-40	White	Metropolitan	$75,000+	2000-2009	Positive1	Positive1	I/II	Localized	T1-T2	N0	0-15	Yes1	PORT	18	1
53985281	31-40	White	Metropolitan	$75,000+	2000-2009	Positive1	Positive1	I/II	Localized	T1-T2	N0	0-15	No1	PORT	18.91666667	0
62121591	31-40	White	Metropolitan	$75,000+	2000-2009	Positive1	Positive1	I/II	Localized	T1-T2	N0	0-15	No1	No1	18.41666667	0
867369	31-40	White	Metropolitan	$75,000+	2000-2009	Positive1	Positive1	I/II	Localized	T1-T2	N0	0-15	No1	PORT	18.33333333	0
16071296	31-40	White	Metropolitan	$75,000+	2000-2009	Positive1	Positive1	I/II	Localized	T1-T2	N0	0-15	No1	No1	18.16666667	0
16072637	31-40	White	Metropolitan	$75,000+	2000-2009	Positive1	Positive1	I/II	Localized	T1-T2	N0	0-15	No1	No1	18.91666667	1
21838180	31-40	White	Metropolitan	$75,000+	2000-2009	Positive1	Positive1	I/II	Localized	T1-T2	N0	0-15	No1	PORT	18.91666667	0
24115670	31-40	White	Metropolitan	$75,000+	2000-2009	Positive1	Positive1	I/II	Localized	T1-T2	N0	0-15	Yes1	No1	18.66666667	0
24119777	31-40	White	Metropolitan	$75,000+	2000-2009	Positive1	Positive1	I/II	Localized	T1-T2	N0	0-15	No1	No1	18.66666667	0
54031726	31-40	White	Metropolitan	$75,000+	2000-2009	Positive1	Positive1	I/II	Localized	T1-T2	N0	0-15	No1	No1	17.91666667	0
54059443	31-40	White	Metropolitan	$75,000+	2000-2009	Positive1	Positive1	I/II	Localized	T1-T2	N0	0-15	Yes1	PORT	18.41666667	0
62175181	31-40	White	Metropolitan	$75,000-	2000-2009	Positive1	Positive1	I/II	Localized	T1-T2	N0	0-15	No1	PORT	18.33333333	0
795077	31-40	White	Metropolitan	$75,000+	2000-2009	Positive1	Positive1	I/II	Localized	T1-T2	N0	0-15	No1	PORT	18.91666667	0
5294691	31-40	White	Metropolitan	$75,000+	2000-2009	Positive1	Positive1	I/II	Localized	T1-T2	N0	0-15	No1	No1	18.75	0
9014454	31-40	White	Metropolitan	$75,000+	2000-2009	Positive1	Positive1	I/II	Localized	T1-T2	N0	0-15	No1	No1	18.5	0
9014753	31-40	White	Nonmetropolitan	$75,000+	2000-2009	Positive1	Positive1	I/II	Localized	T1-T2	N0	0-15	No1	PORT	4.833333333	0
10743064	31-40	White	Nonmetropolitan	$75,000-	2000-2009	Positive1	Positive1	I/II	Localized	T1-T2	N0	0-15	No1	No1	18.75	0
10767788	31-40	White	Metropolitan	$75,000+	2000-2009	Positive1	Positive1	I/II	Localized	T1-T2	N0	0-15	Yes1	PORT	18.91666667	0
13990399	31-40	White	Metropolitan	$75,000-	2000-2009	Positive1	Positive1	I/II	Localized	T1-T2	N0	0-15	No1	PORT	18.91666667	1
15782336	31-40	White	Metropolitan	$75,000+	2000-2009	Positive1	Positive1	I/II	Localized	T1-T2	N0	0-15	Yes1	No1	18.25	0
15902580	31-40	White	Metropolitan	$75,000+	2000-2009	Positive1	Positive1	I/II	Localized	T1-T2	N0	0-15	No1	PORT	18.33333333	0
16059780	31-40	White	Metropolitan	$75,000+	2000-2009	Positive1	Positive1	I/II	Localized	T1-T2	N0	0-15	No1	PORT	18.58333333	0
16066789	31-40	White	Metropolitan	$75,000+	2000-2009	Positive1	Positive1	I/II	Localized	T1-T2	N0	0-15	Yes1	PORT	18.33333333	0
16073871	31-40	White	Nonmetropolitan	$75,000-	2000-2009	Positive1	Positive1	I/II	Localized	T1-T2	N0	0-15	Yes1	No1	7.583333333	0
21847394	31-40	White	Metropolitan	$75,000+	2000-2009	Positive1	Positive1	I/II	Localized	T1-T2	N0	0-15	No1	PORT	18.16666667	0
31958699	31-40	White	Nonmetropolitan	$75,000-	2000-2009	Positive1	Positive1	I/II	Localized	T1-T2	N0	0-15	No1	No1	18.75	0
33976402	31-40	White	Metropolitan	$75,000-	2000-2009	Positive1	Positive1	I/II	Localized	T1-T2	N0	0-15	No1	PORT	18.91666667	1
34000166	31-40	White	Metropolitan	$75,000-	2000-2009	Positive1	Positive1	I/II	Localized	T1-T2	N0	0-15	No1	No1	18.75	0
34071497	31-40	White	Metropolitan	$75,000+	2000-2009	Positive1	Positive1	I/II	Localized	T1-T2	N0	0-15	No1	No1	18	0
46291112	31-40	White	Metropolitan	$75,000+	2000-2009	Positive1	Negative1	I/II	Localized	T1-T2	N0	0-15	No1	PORT	18.66666667	0
46297870	31-40	White	Nonmetropolitan	$75,000-	2000-2009	Positive1	Positive1	I/II	Localized	T1-T2	N0	0-15	No1	PORT	18.41666667	1
49352800	31-40	White	Metropolitan	$75,000-	2000-2009	Positive1	Positive1	I/II	Localized	T1-T2	N0	0-15	No1	PORT	18.58333333	0
49755948	31-40	White	Metropolitan	$75,000-	2000-2009	Positive1	Positive1	I/II	Localized	T1-T2	N0	0-15	No1	No1	18.5	0
5339582	18-30	Black	Metropolitan	$75,000+	2000-2009	Positive1	Positive1	I/II	Localized	T1-T2	N0	0-15	No1	No1	17.58333333	0
21858002	31-40	Black	Metropolitan	$75,000+	2000-2009	Positive1	Positive1	I/II	Localized	T1-T2	N0	0-15	No1	No1	14.75	0
892180	31-40	Black	Metropolitan	$75,000+	2000-2009	Positive1	Negative1	I/II	Localized	T1-T2	N0	0-15	Yes1	No1	17.66666667	1
26676599	31-40	Black	Metropolitan	$75,000-	2000-2009	Positive1	Positive1	I/II	Localized	T1-T2	N0	0-15	No1	PORT	17	0
49567892	31-40	Black	Nonmetropolitan	$75,000-	2000-2009	Positive1	Negative1	I/II	Localized	T1-T2	N0	0-15	No1	PORT	17.33333333	1
16088817	31-40	Black	Metropolitan	$75,000+	2000-2009	Positive1	Positive1	I/II	Localized	T1-T2	N0	0-15	No1	PORT	17.75	1
62198357	31-40	Black	Metropolitan	$75,000-	2000-2009	Positive1	Positive1	I/II	Localized	T1-T2	N0	0-15	No1	PORT	17.25	0
26637223	31-40	Black	Metropolitan	$75,000-	2000-2009	Positive1	Positive1	I/II	Localized	T1-T2	N0	0-15	Yes1	No1	17.41666667	0
21867467	31-40	Black	Metropolitan	$75,000+	2000-2009	Positive1	Positive1	I/II	Localized	T1-T2	N0	0-15	No1	No1	10	0
916974	31-40	Black	Metropolitan	$75,000+	2000-2009	Positive1	Positive1	I/II	Localized	T1-T2	N0	0-15	No1	PORT	17.66666667	0
9031414	31-40	Others	Metropolitan	$75,000+	2000-2009	Positive1	Negative1	I/II	Localized	T1-T2	N0	0-15	No1	PORT	6.5	0
9032890	31-40	Others	Metropolitan	$75,000+	2000-2009	Positive1	Positive1	I/II	Localized	T1-T2	N0	0-15	Yes1	PORT	9.166666667	0
9021936	31-40	Others	Metropolitan	$75,000+	2000-2009	Positive1	Positive1	I/II	Localized	T1-T2	N0	0-15	No1	PORT	17.75	1
9026017	31-40	Others	Metropolitan	$75,000+	2000-2009	Positive1	Positive1	I/II	Localized	T1-T2	N0	0-15	No1	PORT	17	0
879178	31-40	Others	Metropolitan	$75,000+	2000-2009	Positive1	Positive1	I/II	Localized	T1-T2	N0	0-15	No1	No1	8.416666667	0
34077926	31-40	Others	Metropolitan	$75,000+	2000-2009	Positive1	Positive1	I/II	Localized	T1-T2	N0	0-15	No1	PORT	17.91666667	1
16082912	18-30	White	Metropolitan	$75,000+	2000-2009	Positive1	Positive1	I/II	Localized	T1-T2	N0	0-15	Yes1	PORT	17.91666667	0
21851199	31-40	White	Metropolitan	$75,000+	2000-2009	Positive1	Positive1	I/II	Localized	T1-T2	N0	0-15	No1	PORT	17.83333333	0
16110673	31-40	White	Metropolitan	$75,000+	2000-2009	Positive1	Positive1	I/II	Localized	T1-T2	N0	0-15	Yes1	PORT	17.16666667	0
882107	31-40	White	Metropolitan	$75,000+	2000-2009	Positive1	Positive1	I/II	Localized	T1-T2	N0	0-15	No1	PORT	5.75	0
893746	31-40	White	Metropolitan	$75,000+	2000-2009	Positive1	Positive1	I/II	Localized	T1-T2	N0	0-15	Yes1	No1	17.75	0
16107398	31-40	White	Metropolitan	$75,000-	2000-2009	Positive1	Positive1	I/II	Localized	T1-T2	N0	0-15	No1	No1	17.33333333	0
16117041	31-40	White	Metropolitan	$75,000+	2000-2009	Positive1	Positive1	I/II	Localized	T1-T2	N0	0-15	No1	PORT	17.08333333	0
46318745	31-40	White	Metropolitan	$75,000-	2000-2009	Positive1	Negative1	I/II	Localized	T1-T2	N0	0-15	No1	PORT	17.91666667	0
46346306	31-40	White	Metropolitan	$75,000-	2000-2009	Positive1	Positive1	I/II	Localized	T1-T2	N0	0-15	No1	PORT	17.08333333	0
877606	31-40	White	Metropolitan	$75,000+	2000-2009	Positive1	Negative1	I/II	Localized	T1-T2	N0	0-15	No1	No1	17.41666667	0
918957	31-40	White	Metropolitan	$75,000+	2000-2009	Positive1	Positive1	I/II	Localized	T1-T2	N0	0-15	Yes1	PORT	17.08333333	1
5339243	31-40	White	Metropolitan	$75,000+	2000-2009	Positive1	Positive1	I/II	Localized	T1-T2	N0	0-15	Yes1	PORT	17.33333333	0
10803785	31-40	White	Metropolitan	$75,000-	2000-2009	Positive1	Positive1	I/II	Localized	T1-T2	N0	0-15	No1	PORT	17.08333333	0
20029128	31-40	White	Metropolitan	$75,000+	2000-2009	Positive1	Positive1	I/II	Localized	T1-T2	N0	0-15	No1	No1	17	0
21860557	31-40	White	Metropolitan	$75,000+	2000-2009	Positive1	Negative1	I/II	Localized	T1-T2	N0	0-15	No1	No1	5.166666667	0
62169776	31-40	White	Nonmetropolitan	$75,000-	2000-2009	Positive1	Positive1	I/II	Localized	T1-T2	N0	0-15	No1	No1	17.66666667	1
16092878	31-40	White	Metropolitan	$75,000+	2000-2009	Positive1	Positive1	I/II	Localized	T1-T2	N0	0-15	No1	PORT	17.66666667	0
16103161	31-40	White	Metropolitan	$75,000+	2000-2009	Positive1	Positive1	I/II	Localized	T1-T2	N0	0-15	Yes1	PORT	17.25	0
21858885	31-40	White	Metropolitan	$75,000+	2000-2009	Positive1	Positive1	I/II	Localized	T1-T2	N0	0-15	No1	PORT	17.16666667	0
21875280	31-40	White	Metropolitan	$75,000+	2000-2009	Positive1	Positive1	I/II	Localized	T1-T2	N0	0-15	No1	No1	17	0
34019858	31-40	White	Metropolitan	$75,000+	2000-2009	Positive1	Positive1	I/II	Localized	T1-T2	N0	0-15	Yes1	PORT	17.91666667	0
54098994	31-40	White	Metropolitan	$75,000+	2000-2009	Positive1	Positive1	I/II	Localized	T1-T2	N0	0-15	No1	No1	17.91666667	0
16085706	31-40	White	Metropolitan	$75,000+	2000-2009	Positive1	Positive1	I/II	Localized	T1-T2	N0	0-15	No1	PORT	17.75	0
34034957	31-40	White	Metropolitan	$75,000-	2000-2009	Positive1	Positive1	I/II	Localized	T1-T2	N0	0-15	No1	No1	7.333333333	0
34046685	31-40	White	Metropolitan	$75,000-	2000-2009	Positive1	Positive1	I/II	Localized	T1-T2	N0	0-15	No1	PORT	14	0
34051263	31-40	White	Metropolitan	$75,000-	2000-2009	Positive1	Positive1	I/II	Localized	T1-T2	N0	0-15	Yes1	No1	17.66666667	0
49367377	31-40	White	Metropolitan	$75,000-	2000-2009	Positive1	Positive1	I/II	Localized	T1-T2	N0	0-15	No1	No1	14.91666667	0
913594	31-40	White	Metropolitan	$75,000+	2000-2009	Positive1	Negative1	I/II	Localized	T1-T2	N0	0-15	No1	PORT	17.91666667	0
16110250	31-40	White	Metropolitan	$75,000+	2000-2009	Positive1	Positive1	I/II	Localized	T1-T2	N0	0-15	No1	PORT	17.16666667	0
26660535	31-40	White	Metropolitan	$75,000-	2000-2009	Positive1	Positive1	I/II	Localized	T1-T2	N0	0-15	Yes1	PORT	17.5	1
26671671	31-40	White	Metropolitan	$75,000-	2000-2009	Positive1	Positive1	I/II	Localized	T1-T2	N0	0-15	Yes1	No1	17.25	0
34138741	31-40	White	Metropolitan	$75,000+	2000-2009	Positive1	Positive1	I/II	Localized	T1-T2	N0	0-15	No1	No1	17.25	0
34145662	31-40	White	Nonmetropolitan	$75,000-	2000-2009	Positive1	Positive1	I/II	Localized	T1-T2	N0	0-15	Yes1	PORT	17.75	0
46353950	31-40	White	Metropolitan	$75,000-	2000-2009	Positive1	Negative1	I/II	Localized	T1-T2	N0	0-15	No1	PORT	17.33333333	1
49490959	31-40	White	Nonmetropolitan	$75,000-	2000-2009	Positive1	Positive1	I/II	Localized	T1-T2	N0	0-15	No1	No1	17.25	0
49611793	31-40	White	Metropolitan	$75,000-	2000-2009	Positive1	Positive1	I/II	Localized	T1-T2	N0	0-15	No1	PORT	13.25	1
54149274	31-40	White	Metropolitan	$75,000+	2000-2009	Positive1	Positive1	I/II	Localized	T1-T2	N0	0-15	No1	No1	17.5	0
878867	31-40	White	Metropolitan	$75,000+	2000-2009	Positive1	Positive1	I/II	Localized	T1-T2	N0	0-15	Yes1	PORT	17.66666667	0
879740	31-40	White	Metropolitan	$75,000+	2000-2009	Positive1	Positive1	I/II	Localized	T1-T2	N0	0-15	No1	PORT	17.08333333	0
917434	31-40	White	Metropolitan	$75,000+	2000-2009	Positive1	Positive1	I/II	Localized	T1-T2	N0	0-15	No1	PORT	17.83333333	0
918086	31-40	White	Metropolitan	$75,000+	2000-2009	Positive1	Positive1	I/II	Localized	T1-T2	N0	0-15	Yes1	PORT	17.33333333	0
5354612	31-40	White	Metropolitan	$75,000+	2000-2009	Positive1	Positive1	I/II	Localized	T1-T2	N0	0-15	No1	No1	17	0
10784927	31-40	White	Nonmetropolitan	$75,000-	2000-2009	Positive1	Positive1	I/II	Localized	T1-T2	N0	0-15	Yes1	PORT	17.83333333	0
10794514	31-40	White	Metropolitan	$75,000+	2000-2009	Positive1	Positive1	I/II	Localized	T1-T2	N0	0-15	No1	PORT	17.25	0
10812159	31-40	White	Metropolitan	$75,000+	2000-2009	Positive1	Positive1	I/II	Localized	T1-T2	N0	0-15	No1	PORT	17.16666667	0
15748887	31-40	White	Metropolitan	$75,000-	2000-2009	Positive1	Positive1	I/II	Localized	T1-T2	N0	0-15	Yes1	PORT	17.58333333	0
16108191	31-40	White	Metropolitan	$75,000-	2000-2009	Positive1	Positive1	I/II	Localized	T1-T2	N0	0-15	No1	PORT	17.16666667	0
16110218	31-40	White	Metropolitan	$75,000+	2000-2009	Positive1	Positive1	I/II	Localized	T1-T2	N0	0-15	No1	No1	17.16666667	0
16110792	31-40	White	Metropolitan	$75,000+	2000-2009	Positive1	Positive1	I/II	Localized	T1-T2	N0	0-15	No1	PORT	17.16666667	0
24232843	31-40	White	Metropolitan	$75,000+	2000-2009	Positive1	Positive1	I/II	Localized	T1-T2	N0	0-15	No1	No1	17.58333333	0
34046427	31-40	White	Metropolitan	$75,000-	2000-2009	Positive1	Negative1	I/II	Localized	T1-T2	N0	0-15	No1	No1	17.75	0
34134926	31-40	White	Metropolitan	$75,000-	2000-2009	Positive1	Negative1	I/II	Localized	T1-T2	N0	0-15	Yes1	No1	17.08333333	0
46339359	31-40	White	Nonmetropolitan	$75,000-	2000-2009	Positive1	Positive1	I/II	Localized	T1-T2	N0	0-15	No1	PORT	17.58333333	0
46355312	31-40	White	Metropolitan	$75,000-	2000-2009	Positive1	Positive1	I/II	Localized	T1-T2	N0	0-15	Yes1	PORT	17.08333333	0
62158469	31-40	White	Metropolitan	$75,000+	2000-2009	Positive1	Positive1	I/II	Localized	T1-T2	N0	0-15	No1	PORT	17.91666667	0
49498248	31-40	Black	Metropolitan	$75,000-	2000-2009	Positive1	Positive1	I/II	Localized	T1-T2	N0	0-15	No1	No1	16.16666667	0
5372043	31-40	Black	Metropolitan	$75,000+	2000-2009	Positive1	Positive1	I/II	Localized	T1-T2	N0	0-15	No1	PORT	16.08333333	1
21875588	31-40	Black	Metropolitan	$75,000+	2000-2009	Positive1	Positive1	I/II	Localized	T1-T2	N0	0-15	No1	PORT	14.5	1
49496034	31-40	Black	Metropolitan	$75,000-	2000-2009	Positive1	Positive1	I/II	Localized	T1-T2	N0	0-15	No1	PORT	16.83333333	0
21875508	31-40	Black	Metropolitan	$75,000+	2000-2009	Positive1	Positive1	I/II	Localized	T1-T2	N0	0-15	Yes1	PORT	16.83333333	0
9035418	18-30	Others	Metropolitan	$75,000+	2000-2009	Positive1	Negative1	I/II	Localized	T1-T2	N0	0-15	Yes1	PORT	16.33333333	0
10832493	31-40	Others	Nonmetropolitan	$75,000-	2000-2009	Positive1	Positive1	I/II	Localized	T1-T2	N0	0-15	Yes1	PORT	16.91666667	1
9035504	31-40	Others	Metropolitan	$75,000+	2000-2009	Positive1	Positive1	I/II	Localized	T1-T2	N0	0-15	Yes1	PORT	16.91666667	0
9042659	31-40	Others	Metropolitan	$75,000+	2000-2009	Positive1	Positive1	I/II	Localized	T1-T2	N0	0-15	No1	PORT	16.08333333	0
938319	31-40	Others	Metropolitan	$75,000+	2000-2009	Positive1	Positive1	I/II	Localized	T1-T2	N0	0-15	No1	PORT	16.25	0
935585	31-40	Others	Metropolitan	$75,000+	2000-2009	Positive1	Positive1	I/II	Localized	T1-T2	N0	0-15	No1	PORT	16.25	0
942854	31-40	Others	Metropolitan	$75,000+	2000-2009	Positive1	Positive1	I/II	Localized	T1-T2	N0	0-15	No1	No1	15.83333333	1
9040105	31-40	Others	Metropolitan	$75,000+	2000-2009	Positive1	Positive1	I/II	Localized	T1-T2	N0	0-15	No1	PORT	13.91666667	0
9043384	31-40	Others	Metropolitan	$75,000+	2000-2009	Positive1	Positive1	I/II	Localized	T1-T2	N0	0-15	Yes1	PORT	16.5	0
62234699	18-30	White	Metropolitan	$75,000-	2000-2009	Positive1	Positive1	I/II	Localized	T1-T2	N0	0-15	No1	PORT	16.16666667	0
62236357	18-30	White	Metropolitan	$75,000-	2000-2009	Positive1	Positive1	I/II	Localized	T1-T2	N0	0-15	No1	PORT	16	1
46376200	18-30	White	Metropolitan	$75,000-	2000-2009	Positive1	Positive1	I/II	Localized	T1-T2	N0	0-15	No1	No1	16.58333333	0
26730919	18-30	White	Metropolitan	$75,000-	2000-2009	Positive1	Positive1	I/II	Localized	T1-T2	N0	0-15	No1	PORT	16.5	1
31961905	18-30	White	Nonmetropolitan	$75,000-	2000-2009	Positive1	Positive1	I/II	Localized	T1-T2	N0	0-15	Yes1	No1	16.41666667	0
34224690	18-30	White	Metropolitan	$75,000-	2000-2009	Negative1	Negative1	I/II	Localized	T1-T2	N0	0-15	No1	No1	16.41666667	0
934500	31-40	White	Metropolitan	$75,000+	2000-2009	Positive1	Positive1	I/II	Localized	T1-T2	N0	0-15	No1	PORT	16.91666667	0
54317801	31-40	White	Metropolitan	$75,000+	2000-2009	Negative1	Negative1	I/II	Localized	T1-T2	N0	0-15	No1	No1	16.16666667	0
10813530	31-40	White	Nonmetropolitan	$75,000-	2000-2009	Negative1	Negative1	I/II	Localized	T1-T2	N0	0-15	No1	No1	16	0
5372815	31-40	White	Metropolitan	$75,000+	2000-2009	Positive1	Positive1	I/II	Localized	T1-T2	N0	0-15	Yes1	PORT	16.5	0
10814851	31-40	White	Metropolitan	$75,000-	2000-2009	Positive1	Positive1	I/II	Localized	T1-T2	N0	0-15	Yes1	No1	16.83333333	0
21879824	31-40	White	Metropolitan	$75,000+	2000-2009	Positive1	Positive1	I/II	Localized	T1-T2	N0	0-15	Yes1	PORT	16.33333333	0
21886932	31-40	White	Metropolitan	$75,000+	2000-2009	Positive1	Positive1	I/II	Localized	T1-T2	N0	0-15	No1	PORT	10	0
34195291	31-40	White	Metropolitan	$75,000+	2000-2009	Positive1	Positive1	I/II	Localized	T1-T2	N0	0-15	No1	PORT	16.91666667	0
46378828	31-40	White	Metropolitan	$75,000-	2000-2009	Positive1	Positive1	I/II	Localized	T1-T2	N0	0-15	No1	PORT	16.16666667	0
10835435	31-40	White	Metropolitan	$75,000-	2000-2009	Positive1	Positive1	I/II	Localized	T1-T2	N0	0-15	No1	PORT	16.16666667	0
14033494	31-40	White	Metropolitan	$75,000-	2000-2009	Positive1	Positive1	I/II	Localized	T1-T2	N0	0-15	Yes1	No1	16.16666667	0
16119447	31-40	White	Metropolitan	$75,000+	2000-2009	Positive1	Positive1	I/II	Localized	T1-T2	N0	0-15	Yes1	No1	16.83333333	0
20040804	31-40	White	Nonmetropolitan	$75,000-	2000-2009	Positive1	Positive1	I/II	Localized	T1-T2	N0	0-15	Yes1	PORT	16.25	0
26711763	31-40	White	Metropolitan	$75,000-	2000-2009	Positive1	Positive1	I/II	Localized	T1-T2	N0	0-15	No1	No1	16.66666667	0
26727888	31-40	White	Metropolitan	$75,000-	2000-2009	Positive1	Positive1	I/II	Localized	T1-T2	N0	0-15	No1	No1	16.41666667	1
34215355	31-40	White	Metropolitan	$75,000-	2000-2009	Negative1	Negative1	I/II	Localized	T1-T2	N0	0-15	Yes1	PORT	16.41666667	0
34232127	31-40	White	Metropolitan	$75,000-	2000-2009	Positive1	Positive1	I/II	Localized	T1-T2	N0	0-15	Yes1	No1	7.5	0
34318261	31-40	White	Metropolitan	$75,000-	2000-2009	Positive1	Positive1	I/II	Localized	T1-T2	N0	0-15	Yes1	No1	16	0
34354709	31-40	White	Metropolitan	$75,000+	2000-2009	Positive1	Negative1	I/II	Localized	T1-T2	N0	0-15	No1	No1	13.75	0
34370807	31-40	White	Metropolitan	$75,000+	2000-2009	Positive1	Positive1	I/II	Localized	T1-T2	N0	0-15	No1	PORT	16.25	1
62218553	31-40	White	Metropolitan	$75,000+	2000-2009	Positive1	Positive1	I/II	Localized	T1-T2	N0	0-15	No1	No1	16.5	1
20038616	31-40	White	Metropolitan	$75,000+	2000-2009	Positive1	Positive1	I/II	Localized	T1-T2	N0	0-15	Yes1	PORT	16.33333333	0
34242946	31-40	White	Metropolitan	$75,000+	2000-2009	Positive1	Positive1	I/II	Localized	T1-T2	N0	0-15	Yes1	No1	16.5	0
34267240	31-40	White	Metropolitan	$75,000-	2000-2009	Positive1	Positive1	I/II	Localized	T1-T2	N0	0-15	No1	No1	16.58333333	0
49499602	31-40	White	Metropolitan	$75,000-	2000-2009	Positive1	Positive1	I/II	Localized	T1-T2	N0	0-15	No1	No1	16.16666667	0
54247353	31-40	White	Metropolitan	$75,000-	2000-2009	Positive1	Positive1	I/II	Localized	T1-T2	N0	0-15	Yes1	PORT	16.16666667	0
21883823	31-40	White	Metropolitan	$75,000+	2000-2009	Positive1	Positive1	I/II	Localized	T1-T2	N0	0-15	No1	No1	8	0
26699203	31-40	White	Metropolitan	$75,000-	2000-2009	Positive1	Positive1	I/II	Localized	T1-T2	N0	0-15	No1	PORT	16.83333333	0
26726318	31-40	White	Metropolitan	$75,000-	2000-2009	Positive1	Positive1	I/II	Localized	T1-T2	N0	0-15	No1	PORT	16.5	0
34177918	31-40	White	Metropolitan	$75,000+	2000-2009	Positive1	Positive1	I/II	Localized	T1-T2	N0	0-15	Yes1	PORT	16.91666667	0
34275354	31-40	White	Metropolitan	$75,000-	2000-2009	Positive1	Positive1	I/II	Localized	T1-T2	N0	0-15	No1	No1	9.916666667	1
46366245	31-40	White	Metropolitan	$75,000-	2000-2009	Positive1	Positive1	I/II	Localized	T1-T2	N0	0-15	Yes1	No1	16.66666667	0
46396499	31-40	White	Nonmetropolitan	$75,000-	2000-2009	Positive1	Positive1	I/II	Localized	T1-T2	N0	0-15	Yes1	PORT	16	0
936124	31-40	White	Metropolitan	$75,000+	2000-2009	Positive1	Positive1	I/II	Localized	T1-T2	N0	0-15	No1	PORT	16.33333333	0
936326	31-40	White	Metropolitan	$75,000+	2000-2009	Positive1	Positive1	I/II	Localized	T1-T2	N0	0-15	No1	No1	16.83333333	0
948142	31-40	White	Metropolitan	$75,000+	2000-2009	Positive1	Positive1	I/II	Localized	T1-T2	N0	0-15	No1	PORT	16.33333333	0
959880	31-40	White	Metropolitan	$75,000+	2000-2009	Positive1	Positive1	I/II	Localized	T1-T2	N0	0-15	No1	PORT	16.25	0
5374732	31-40	White	Metropolitan	$75,000+	2000-2009	Positive1	Positive1	I/II	Localized	T1-T2	N0	0-15	No1	No1	16.16666667	0
14036392	31-40	White	Metropolitan	$75,000-	2000-2009	Positive1	Positive1	I/II	Localized	T1-T2	N0	0-15	No1	No1	16.16666667	0
16112278	31-40	White	Metropolitan	$75,000+	2000-2009	Positive1	Positive1	I/II	Localized	T1-T2	N0	0-15	No1	PORT	16.91666667	0
16119163	31-40	White	Metropolitan	$75,000+	2000-2009	Positive1	Positive1	I/II	Localized	T1-T2	N0	0-15	No1	PORT	16.91666667	0
34238105	31-40	White	Metropolitan	$75,000+	2000-2009	Positive1	Positive1	I/II	Localized	T1-T2	N0	0-15	No1	No1	16.5	0
941286	31-40	White	Metropolitan	$75,000+	2000-2009	Positive1	Positive1	I/II	Localized	T1-T2	N0	0-15	Yes1	PORT	16.33333333	0
5368673	31-40	White	Metropolitan	$75,000+	2000-2009	Positive1	Positive1	I/II	Localized	T1-T2	N0	0-15	No1	PORT	16.58333333	0
5393066	31-40	White	Metropolitan	$75,000+	2000-2009	Positive1	Positive1	I/II	Localized	T1-T2	N0	0-15	No1	No1	16.91666667	0
5393293	31-40	White	Metropolitan	$75,000+	2000-2009	Positive1	Positive1	I/II	Localized	T1-T2	N0	0-15	Yes1	PORT	5.083333333	0
9042151	31-40	White	Metropolitan	$75,000+	2000-2009	Positive1	Positive1	I/II	Localized	T1-T2	N0	0-15	Yes1	PORT	15	0
16150326	31-40	White	Metropolitan	$75,000+	2000-2009	Positive1	Positive1	I/II	Localized	T1-T2	N0	0-15	No1	PORT	16.33333333	0
16158754	31-40	White	Metropolitan	$75,000+	2000-2009	Positive1	Positive1	I/II	Localized	T1-T2	N0	0-15	No1	PORT	16	0
21883967	31-40	White	Metropolitan	$75,000+	2000-2009	Positive1	Positive1	I/II	Localized	T1-T2	N0	0-15	No1	PORT	14.08333333	0
26721221	31-40	White	Metropolitan	$75,000-	2000-2009	Negative1	Positive1	I/II	Localized	T1-T2	N0	0-15	No1	No1	16.66666667	0
26730763	31-40	White	Metropolitan	$75,000-	2000-2009	Positive1	Positive1	I/II	Localized	T1-T2	N0	0-15	No1	PORT	16.41666667	1
26759254	31-40	White	Metropolitan	$75,000-	2000-2009	Positive1	Positive1	I/II	Localized	T1-T2	N0	0-15	Yes1	PORT	16	0
34231826	31-40	White	Metropolitan	$75,000-	2000-2009	Positive1	Positive1	I/II	Localized	T1-T2	N0	0-15	No1	No1	6.416666667	0
34330938	31-40	White	Metropolitan	$75,000-	2000-2009	Positive1	Positive1	I/II	Localized	T1-T2	N0	0-15	Yes1	PORT	16	1
46371098	31-40	White	Metropolitan	$75,000-	2000-2009	Positive1	Negative1	I/II	Localized	T1-T2	N0	0-15	No1	No1	16.75	0
46409809	31-40	White	Nonmetropolitan	$75,000-	2000-2009	Positive1	Positive1	I/II	Localized	T1-T2	N0	0-15	No1	No1	16.08333333	0
54159266	31-40	White	Metropolitan	$75,000-	2000-2009	Positive1	Positive1	I/II	Localized	T1-T2	N0	0-15	Yes1	PORT	16.91666667	0
54205978	31-40	White	Metropolitan	$75,000+	2000-2009	Positive1	Positive1	I/II	Localized	T1-T2	N0	0-15	Yes1	No1	16.75	0
62218018	31-40	White	Metropolitan	$75,000+	2000-2009	Positive1	Positive1	I/II	Localized	T1-T2	N0	0-15	Yes1	PORT	16.75	0
21890813	31-40	Black	Metropolitan	$75,000+	2000-2009	Positive1	Positive1	I/II	Localized	T1-T2	N0	0-15	Yes1	No1	15.91666667	0
26837602	18-30	Others	Metropolitan	$75,000-	2000-2009	Positive1	Positive1	I/II	Localized	T1-T2	N0	0-15	No1	PORT	15	0
9047180	31-40	Others	Metropolitan	$75,000+	2000-2009	Positive1	Positive1	I/II	Localized	T1-T2	N0	0-15	Yes1	No1	15.41666667	1
968737	31-40	Others	Metropolitan	$75,000+	2000-2009	Positive1	Positive1	I/II	Localized	T1-T2	N0	0-15	Yes1	No1	15.58333333	0
26815522	31-40	Others	Metropolitan	$75,000-	2000-2009	Positive1	Positive1	I/II	Localized	T1-T2	N0	0-15	No1	No1	9	0
16189058	31-40	Others	Metropolitan	$75,000+	2000-2009	Positive1	Positive1	I/II	Localized	T1-T2	N0	0-15	No1	No1	15.16666667	0
54355456	31-40	Others	Metropolitan	$75,000+	2000-2009	Positive1	Negative1	I/II	Localized	T1-T2	N0	0-15	No1	No1	2.333333333	0
966668	31-40	Others	Metropolitan	$75,000+	2000-2009	Positive1	Positive1	I/II	Localized	T1-T2	N0	0-15	No1	PORT	15.66666667	0
34337248	18-30	White	Metropolitan	$75,000-	2000-2009	Positive1	Positive1	I/II	Localized	T1-T2	N0	0-15	No1	PORT	4.833333333	0
54308693	18-30	White	Metropolitan	$75,000-	2000-2009	Negative1	Negative1	I/II	Localized	T1-T2	N0	0-15	No1	PORT	15.58333333	0
968934	31-40	White	Metropolitan	$75,000+	2000-2009	Positive1	Negative1	I/II	Localized	T1-T2	N0	0-15	No1	PORT	15.5	1
20049222	31-40	White	Metropolitan	$75,000+	2000-2009	Positive1	Positive1	I/II	Localized	T1-T2	N0	0-15	Yes1	PORT	15.58333333	0
14042514	31-40	White	Metropolitan	$75,000-	2000-2009	Positive1	Positive1	I/II	Localized	T1-T2	N0	0-15	Yes1	No1	13.75	0
26753950	31-40	White	Metropolitan	$75,000-	2000-2009	Negative1	Negative1	I/II	Localized	T1-T2	N0	0-15	Yes1	PORT	15.91666667	0
26812100	31-40	White	Metropolitan	$75,000-	2000-2009	Positive1	Positive1	I/II	Localized	T1-T2	N0	0-15	No1	PORT	14.83333333	1
34399900	31-40	White	Metropolitan	$75,000+	2000-2009	Negative1	Negative1	I/II	Localized	T1-T2	N0	0-15	Yes1	PORT	15.5	1
62269074	31-40	White	Metropolitan	$75,000+	2000-2009	Positive1	Positive1	I/II	Localized	T1-T2	N0	0-15	No1	PORT	15.33333333	0
963905	31-40	White	Metropolitan	$75,000+	2000-2009	Positive1	Positive1	I/II	Localized	T1-T2	N0	0-15	No1	PORT	15.58333333	0
986961	31-40	White	Metropolitan	$75,000+	2000-2009	Positive1	Positive1	I/II	Localized	T1-T2	N0	0-15	No1	PORT	15.16666667	1
16187746	31-40	White	Metropolitan	$75,000+	2000-2009	Positive1	Positive1	I/II	Localized	T1-T2	N0	0-15	No1	PORT	15.25	1
34443322	31-40	White	Metropolitan	$75,000-	2000-2009	Positive1	Positive1	I/II	Localized	T1-T2	N0	0-15	No1	PORT	15.25	1
10836284	31-40	White	Metropolitan	$75,000+	2000-2009	Positive1	Negative1	I/II	Localized	T1-T2	N0	0-15	No1	PORT	15.91666667	0
16155394	31-40	White	Metropolitan	$75,000-	2000-2009	Positive1	Positive1	I/II	Localized	T1-T2	N0	0-15	No1	No1	15.91666667	0
16164934	31-40	White	Metropolitan	$75,000-	2000-2009	Positive1	Positive1	I/II	Localized	T1-T2	N0	0-15	No1	No1	15.75	0
16174873	31-40	White	Metropolitan	$75,000+	2000-2009	Positive1	Positive1	I/II	Localized	T1-T2	N0	0-15	Yes1	PORT	15.58333333	0
34374779	31-40	White	Metropolitan	$75,000-	2000-2009	Positive1	Positive1	I/II	Localized	T1-T2	N0	0-15	Yes1	No1	11.16666667	0
62281549	31-40	White	Metropolitan	$75,000+	2000-2009	Positive1	Positive1	I/II	Localized	T1-T2	N0	0-15	No1	No1	15.16666667	0
964642	31-40	White	Metropolitan	$75,000+	2000-2009	Positive1	Positive1	I/II	Localized	T1-T2	N0	0-15	No1	PORT	15.75	0
10855921	31-40	White	Nonmetropolitan	$75,000-	2000-2009	Positive1	Positive1	I/II	Localized	T1-T2	N0	0-15	Yes1	PORT	15.25	0
21895322	31-40	White	Metropolitan	$75,000+	2000-2009	Positive1	Positive1	I/II	Localized	T1-T2	N0	0-15	No1	PORT	15.5	0
46420820	31-40	White	Nonmetropolitan	$75,000-	2000-2009	Positive1	Positive1	I/II	Localized	T1-T2	N0	0-15	Yes1	No1	15.33333333	0
54291618	31-40	White	Metropolitan	$75,000+	2000-2009	Positive1	Positive1	I/II	Localized	T1-T2	N0	0-15	No1	PORT	15.75	0
5412697	31-40	White	Metropolitan	$75,000+	2000-2009	Positive1	Positive1	I/II	Localized	T1-T2	N0	0-15	No1	No1	15	0
20048434	31-40	White	Metropolitan	$75,000+	2000-2009	Positive1	Positive1	I/II	Localized	T1-T2	N0	0-15	No1	PORT	15.58333333	0
20057401	31-40	White	Nonmetropolitan	$75,000-	2000-2009	Positive1	Positive1	I/II	Localized	T1-T2	N0	0-15	No1	No1	15	0
24209620	31-40	White	Metropolitan	$75,000+	2000-2009	Positive1	Positive1	I/II	Localized	T1-T2	N0	0-15	Yes1	PORT	15.16666667	0
34395783	31-40	White	Metropolitan	$75,000-	2000-2009	Positive1	Positive1	I/II	Localized	T1-T2	N0	0-15	Yes1	No1	15.41666667	0
34423463	31-40	White	Metropolitan	$75,000+	2000-2009	Positive1	Positive1	I/II	Localized	T1-T2	N0	0-15	Yes1	PORT	15.25	1
46396287	31-40	White	Metropolitan	$75,000-	2000-2009	Positive1	Positive1	I/II	Localized	T1-T2	N0	0-15	No1	PORT	15.91666667	0
49577732	31-40	White	Nonmetropolitan	$75,000-	2000-2009	Positive1	Positive1	I/II	Localized	T1-T2	N0	0-15	No1	No1	15.16666667	0
46429005	31-40	White	Metropolitan	$75,000-	2000-2009	Positive1	Positive1	I/II	Localized	T1-T2	N0	0-15	No1	PORT	15.16666667	1
49575237	31-40	White	Metropolitan	$75,000-	2000-2009	Positive1	Positive1	I/II	Localized	T1-T2	N0	0-15	Yes1	No1	15.33333333	0
54325362	31-40	White	Metropolitan	$75,000+	2000-2009	Positive1	Positive1	I/II	Localized	T1-T2	N0	0-15	No1	PORT	15.66666667	0
55018163	31-40	White	Metropolitan	$75,000+	2000-2009	Positive1	Positive1	I/II	Localized	T1-T2	N0	0-15	Yes1	PORT	15.58333333	1
5412010	31-40	White	Metropolitan	$75,000+	2000-2009	Positive1	Positive1	I/II	Localized	T1-T2	N0	0-15	No1	No1	15	0
16185877	31-40	White	Metropolitan	$75,000-	2000-2009	Positive1	Positive1	I/II	Localized	T1-T2	N0	0-15	No1	PORT	15.16666667	0
21890861	31-40	White	Metropolitan	$75,000+	2000-2009	Positive1	Positive1	I/II	Localized	T1-T2	N0	0-15	No1	PORT	15.58333333	0
21901055	31-40	White	Metropolitan	$75,000+	2000-2009	Positive1	Positive1	I/II	Localized	T1-T2	N0	0-15	Yes1	PORT	12.66666667	0
21904400	31-40	White	Metropolitan	$75,000-	2000-2009	Positive1	Positive1	I/II	Localized	T1-T2	N0	0-15	No1	PORT	15.33333333	0
21905547	31-40	White	Metropolitan	$75,000+	2000-2009	Positive1	Positive1	I/II	Localized	T1-T2	N0	0-15	Yes1	No1	15.16666667	0
34351395	31-40	White	Metropolitan	$75,000-	2000-2009	Positive1	Positive1	I/II	Localized	T1-T2	N0	0-15	No1	PORT	14.5	0
34487070	31-40	White	Metropolitan	$75,000-	2000-2009	Positive1	Positive1	I/II	Localized	T1-T2	N0	0-15	Yes1	No1	15	0
49504767	31-40	White	Metropolitan	$75,000-	2000-2009	Positive1	Positive1	I/II	Localized	T1-T2	N0	0-15	Yes1	PORT	15.75	0
54282267	31-40	White	Metropolitan	$75,000+	2000-2009	Positive1	Positive1	I/II	Localized	T1-T2	N0	0-15	No1	No1	15.83333333	0
54291893	31-40	White	Metropolitan	$75,000+	2000-2009	Positive1	Positive1	I/II	Localized	T1-T2	N0	0-15	No1	No1	15.75	0
54378988	31-40	White	Metropolitan	$75,000-	2000-2009	Positive1	Positive1	I/II	Localized	T1-T2	N0	0-15	No1	No1	15.33333333	0
971360	31-40	White	Metropolitan	$75,000+	2000-2009	Positive1	Positive1	I/II	Localized	T1-T2	N0	0-15	Yes1	PORT	15.5	0
976327	31-40	White	Metropolitan	$75,000+	2000-2009	Positive1	Positive1	I/II	Localized	T1-T2	N0	0-15	No1	No1	15.5	0
5411678	31-40	White	Metropolitan	$75,000+	2000-2009	Positive1	Positive1	I/II	Localized	T1-T2	N0	0-15	No1	No1	15.58333333	0
16188203	31-40	White	Metropolitan	$75,000+	2000-2009	Positive1	Positive1	I/II	Localized	T1-T2	N0	0-15	No1	No1	15.16666667	0
20045233	31-40	White	Metropolitan	$75,000-	2000-2009	Positive1	Positive1	I/II	Localized	T1-T2	N0	0-15	Yes1	PORT	15.83333333	0
21890255	31-40	White	Metropolitan	$75,000+	2000-2009	Positive1	Positive1	I/II	Localized	T1-T2	N0	0-15	No1	PORT	15.91666667	0
21890809	31-40	White	Metropolitan	$75,000+	2000-2009	Positive1	Positive1	I/II	Localized	T1-T2	N0	0-15	No1	No1	15.75	0
21897172	31-40	White	Metropolitan	$75,000+	2000-2009	Positive1	Positive1	I/II	Localized	T1-T2	N0	0-15	No1	PORT	15.58333333	0
26784554	31-40	White	Metropolitan	$75,000-	2000-2009	Positive1	Negative1	I/II	Localized	T1-T2	N0	0-15	No1	No1	15.58333333	1
26796013	31-40	White	Metropolitan	$75,000-	2000-2009	Positive1	Positive1	I/II	Localized	T1-T2	N0	0-15	No1	PORT	15.41666667	0
34393060	31-40	White	Metropolitan	$75,000-	2000-2009	Positive1	Positive1	I/II	Localized	T1-T2	N0	0-15	Yes1	No1	15.5	0
34409032	31-40	White	Metropolitan	$75,000-	2000-2009	Positive1	Positive1	I/II	Regional	T1-T2	N0	0-15	Yes1	PORT	15.75	0
34433783	31-40	White	Metropolitan	$75,000+	2000-2009	Positive1	Positive1	I/II	Localized	T1-T2	N0	0-15	Yes1	No1	15.83333333	0
34447171	31-40	White	Metropolitan	$75,000+	2000-2009	Positive1	Positive1	I/II	Localized	T1-T2	N0	0-15	Yes1	PORT	15.5	1
34469396	31-40	White	Metropolitan	$75,000-	2000-2009	Positive1	Positive1	I/II	Localized	T1-T2	N0	0-15	Yes1	PORT	15.16666667	0
49764214	31-40	White	Nonmetropolitan	$75,000-	2000-2009	Positive1	Positive1	I/II	Localized	T1-T2	N0	0-15	No1	No1	15.66666667	1
62259307	31-40	White	Metropolitan	$75,000+	2000-2009	Positive1	Positive1	I/II	Localized	T1-T2	N0	0-15	No1	PORT	15.58333333	0
62263310	31-40	White	Metropolitan	$75,000+	2000-2009	Positive1	Positive1	I/II	Localized	T1-T2	N0	0-15	Yes1	PORT	15.41666667	0
62293810	31-40	White	Metropolitan	$75,000+	2000-2009	Positive1	Positive1	I/II	Localized	T1-T2	N0	0-15	Yes1	No1	10.16666667	0
49411696	18-30	Black	Metropolitan	$75,000-	2000-2009	Positive1	Positive1	I/II	Localized	T1-T2	N0	0-15	No1	No1	14.58333333	0
21931590	31-40	Black	Metropolitan	$75,000-	2000-2009	Positive1	Positive1	I/II	Localized	T1-T2	N0	0-15	Yes1	PORT	14	0
5448574	31-40	Black	Metropolitan	$75,000+	2000-2009	Positive1	Positive1	I/II	Localized	T1-T2	N0	0-15	No1	PORT	14.5	0
46468592	31-40	Black	Metropolitan	$75,000-	2000-2009	Positive1	Positive1	I/II	Localized	T1-T2	N0	0-15	Yes1	PORT	14.5	0
34619229	31-40	Black	Metropolitan	$75,000+	2000-2009	Positive1	Positive1	I/II	Localized	T1-T2	N0	0-15	Yes1	No1	14	0
34637251	18-30	Others	Metropolitan	$75,000+	2000-2009	Positive1	Positive1	I/II	Localized	T1-T2	N0	0-15	No1	PORT	14.83333333	1
1000202	31-40	Others	Metropolitan	$75,000+	2000-2009	Positive1	Positive1	I/II	Localized	T1-T2	N0	0-15	Yes1	PORT	14.75	0
26844210	31-40	Others	Metropolitan	$75,000-	2000-2009	Positive1	Positive1	I/II	Localized	T1-T2	N0	0-15	No1	No1	14.83333333	0
21922388	31-40	Others	Metropolitan	$75,000+	2000-2009	Positive1	Positive1	I/II	Localized	T1-T2	N0	0-15	Yes1	PORT	14.5	1
26869138	31-40	Others	Metropolitan	$75,000-	2000-2009	Positive1	Positive1	I/II	Localized	T1-T2	N0	0-15	Yes1	PORT	14.41666667	0
9064453	31-40	Others	Metropolitan	$75,000+	2000-2009	Positive1	Positive1	I/II	Localized	T1-T2	N0	0-15	Yes1	PORT	14.5	0
1013837	31-40	Others	Metropolitan	$75,000+	2000-2009	Positive1	Positive1	I/II	Localized	T1-T2	N0	0-15	No1	PORT	14.5	0
1031830	31-40	Others	Metropolitan	$75,000+	2000-2009	Positive1	Positive1	I/II	Localized	T1-T2	N0	0-15	No1	PORT	8.5	0
[truncated: 42,224 more rows]
